# Supplementary material for: Integrated analysis of transcriptome sequencing and metabolomics provides insights into the molecular response of Solanum tuberosum cv. Cooperation 88 to Potato virus S
Source: Front Microbiol. 2026 Jul 15;17:1828392. doi: 10.3389/fmicb.2026.1828392 (PMC13416330; doi:10.3389/fmicb.2026.1828392)
Supplement: Supplementary file 1 [file Table_1.XLSX]

## Sheet: Table S1
Table S1 RNA-Seq data statistics of S.tuberosum leaves
Sample	CleanReads Mb	CleanBase (Gb)	Valid Bases(%)	Q30 (%)	GC (%)
V1	49.3	7.08	93.98	91.23	43.61
V2	41.56	6.01	94.52	91.99	43.77
V3	43.5	6.34	95.83	91.35	43.31
CK1	42.01	6.02	87.23	91.24	43.45
CK2	47.39	6.81	95.33	91.87	43.78
CK3	40.84	5.93	96.14	91.13	43.57

## Sheet: Table S2
Table S2 genome map data statistics of S.tuberosum leaves
Sample	Total reads	Total mapped reads	Uniquely mapped	Splice reads	Reads mapped in proper pairs
V1	42013560	37171402(88.47%)	35687662(84.94%)	14666528(34.91%)	34189170(81.38%)
V2	47387490	42317297(89.30%)	40630057(85.74%)	16822187(35.50%)	39006926(82.31%)
V3	40843374	35938254(87.99%)	34481195(84.42%)	14348707(35.13%)	32914704(80.59%)
CK1	49298720	43505033(88.25%)	41664869(84.52%)	17254362(35.00%)	39907388(80.95%)
CK2	41564174	36973739(88.96%)	35462984(85.32%)	14858431(35.75%)	34008840(81.82%)
CK3	43503958	38263185(87.95%)	36226366(83.27%)	14908328(34.27%)	34554960(79.43%)

## Sheet: Table S3
Table S3 Primers for qRT-PCR analysis
Unigene ID	Gene name	Forward primer (5' to 3')	Reverse primer (5' to 3')
102579394	HYP	AGAGACAACAGCAGCAACGA	AGAAGAAGGCACTGGCTTTG
102579394	HYP	CGAGAACGAACAACGCACT	CGAATACAGGGAAGAGCACC
102579394	HYP	CAGGAAGGGCAGTGATAAATG	CCATCCCAAGCATCCAAAC
102583606	CHI3	GCCTTTACCTTTGATGGGC	CGAGTGCTTCTTCCTCATCTTC
102590095	CAP	CAAGTTGGTGTCGGTCCTATG	CGTCCACCCACATCTTCACT
102590095	CAP	AGATGTGGGTGGACGAGAA	CAAAGTCTGGTTGCTCTTCAAG
102577662	HST	GCTCATAAAGCCATCTTCACCT	ACCTTCCTGCTGCTGGATAA
102577662	HST	TCCGCATTTCAGCAGTTAGA	CATCTGGTGAAGCGTTGGT
102577662	HST	ACCAACGCTTCACCAGATG	TCAACTTCATCGTTACCTCCC
102590425	CHSG	GAACACAACGCTCCATCGT	CAGGCAAATCCACACCACT
102590425	CHSG	CTGTTATGGTGGTGGCACTG	CATTAGGGTTACGGAAGCAAAC
102590425	CHSG	CCGTAACCCTAATGAAACTGAGC	CGTGTTCGCTATCTGGGAGA
102595537	CHSJ	GTGAATACAACGCTCCATCCT	CAGGCAAATCCACACCACT
102595537	CHSJ	AAGGTTGTTATGGTGGTGGC	GCTCGGTTTCATTTGGGTT
102595537	CHSJ	AACCCAAATGAAACCGAGC	CCAGCCTCAGTTAGGTAAGCA
102595537	CHSJ	GGCAAGCCCTCTTTAGTGATG	ACTTTCAGCCCAGCCTCAGT
102596147	RIN4	AAATGTCCCAAAGTTCGGC	CAGGTGGTGGAGCAAGATTAG
102596147	RIN4	AAATGACGATAACACGCCCT	GGTGGTGGAGCAAGATTAGG
102596147	RIN4	CTAATCTTGCTCCACCACCTG	GGCACCTTTCCTTCCCATA
102596147	RIN4	GAAGGAAAGGTGCCAATGAG	TTTGCCTGGTAATGTGGATG
102596147	RIN4	CCACATTACCAGGCAAAGGTT	ATCATTCTCGTCCCACTCCC
102587367	AIM1	TGGGAATGATGGTGTGGCT	ACTGATGTCCAAACCTCCGC
102587367	AIM1	AGGCACTCAAAGGCTTCCA	CCCAACACCGAGCAACTATC
102587367	AIM1	TCTGGTAGAAATCGTGAGGACA	TTTGCCAACAGGTCTGGTC
102583777	DOX1	AAGGGCACCTGAAGAAGTTG	GCGTTGTTCCCATAAATAGCAC
102583777	DOX1	GAACTTCTCAATACCGACACCC	GCATCCGATAGACACTCGTAAA
102583777	DOX1	TTTACGAGTGTCTATCGGATGC	GCCCATTGAAACCATTTGC
102583777	DOX1	GGCATCAAGAAGGTTAGAGGC	TCTGGAGACGAGTCCCAAAC
102588413	PIL15	GCAAGATTTGGAGGATGTTACG	GGCTTGAATGTGTTGTATGGC
102588413	PIL15	GCCATACAACACATTCAAGCCT	TTGCTCCTATCCTTGGCATT

## Sheet: Table S4
TableS4 Characterization of potato transcription factors
id	gene_Dbxref	gene_symbol	description
Soltu.DM.01G000010	GeneID:102603953	RFC3	ATPase family associated with various cellular activities (AAA) ,ATPase family associated with various cellular activities (AAA) ,ATPase family associated with various cellular activities (AAA) ,ATPase family associated with various cellular activities (AAA) ,ATPase family associated with various cellular activities (AAA) ,ATPase family associated with various cellular activities (AAA)
Soltu.DM.01G000020	GeneID:102603276		low-molecular-weight cysteine-rich
Soltu.DM.01G000030	GeneID:102594980	GAD	glutamate decarboxylase,glutamate decarboxylase
Soltu.DM.01G000040	GeneID:102603025	XRI1	Protein XRI1
Soltu.DM.01G000050	GeneID:102602690	NHX7	sodium proton exchanger, putative (NHX7) (SOS1)
Soltu.DM.01G000060	GeneID:102602127	KEG	Protein kinase superfamily protein,Protein kinase superfamily protein,Protein kinase superfamily protein,Protein kinase superfamily protein,Protein kinase superfamily protein
Soltu.DM.01G000070	GeneID:102579070	TMN3	Endomembrane protein 70 protein family
Soltu.DM.01G000090	GeneID:102601794	IDD14	C2H2-like zinc finger protein
Soltu.DM.01G000100	GeneID:102578398	SD113	S-locus lectin protein kinase family protein,S-locus lectin protein kinase family protein
Soltu.DM.01G000110	GeneID:102606396	At1g25240	ENTH/VHS/GAT family protein
Soltu.DM.01G000120	GeneID:102601237	MAP65-6	Microtubule associated protein (MAP65/ASE1) family protein,Microtubule associated protein (MAP65/ASE1) family protein
Soltu.DM.01G000130	GeneID:102606055	IP5P9	DNAse I-like superfamily protein
Soltu.DM.01G000140	GeneID:102600453		2-oxoglutarate (2OG) and Fe(II)-dependent oxygenase superfamily protein
Soltu.DM.01G000150	GeneID:102600116	DPMS3	dolichol-phosphate mannosyltransferase-related
Soltu.DM.01G000160	GeneID:102599785	XTH28	xyloglucan endotransglucosylase/hydrolase
Soltu.DM.01G000170	GeneID:102599457	ZFP4	zinc finger protein,zinc finger protein
Soltu.DM.01G000190			hypothetical protein
Soltu.DM.01G000200	GeneID:102598799	OBE3	Protein of unknown function (DUF1423)
Soltu.DM.01G000210	GeneID:102599131	OBE3	Protein of unknown function (DUF1423)
Soltu.DM.01G000220	GeneID:102598463	Os02g0642300	Cytochrome b561/ferric reductase transmembrane protein family,Cytochrome b561/ferric reductase transmembrane protein family,Cytochrome b561/ferric reductase transmembrane protein family
Soltu.DM.01G000230	GeneID:102605721	CYB561C	Cytochrome b561/ferric reductase transmembrane protein family
Soltu.DM.01G000240	GeneID:102598134	PUB21	ARM repeat superfamily protein
Soltu.DM.01G000250	GeneID:102605376	At2g01600	ENTH/ANTH/VHS superfamily protein
Soltu.DM.01G000260			hypothetical protein
Soltu.DM.01G000270	GeneID:107058262	ZFP3	zinc-finger protein
Soltu.DM.01G000280	GeneID:102605040	ZFP3	zinc finger protein
Soltu.DM.01G000290	GeneID:102597825	TPS6	UDP-Glycosyltransferase / trehalose-phosphatase family protein,UDP-Glycosyltransferase / trehalose-phosphatase family protein,UDP-Glycosyltransferase / trehalose-phosphatase family protein,UDP-Glycosyltransferase / trehalose-phosphatase family protein
Soltu.DM.01G000300	GeneID:102597512	At1g14780	MAC/Perforin domain-containing protein
Soltu.DM.01G000330	GeneID:102597182	LAMT	S-adenosyl-L-methionine-dependent methyltransferases superfamily protein
Soltu.DM.01G000350	GeneID:102596625	AK2	Aspartate kinase family protein,aspartate kinase
Soltu.DM.01G000360	GeneID:102596301	HOM2	semialdehyde dehydrogenase family protein
Soltu.DM.01G000370	GeneID:102594752		Sec14p-like phosphatidylinositol transfer family protein
Soltu.DM.01G000380	GeneID:102595628	sec14	Sec14p-like phosphatidylinositol transfer family protein,Sec14p-like phosphatidylinositol transfer family protein
Soltu.DM.01G000390	GeneID:102595088	sec14	Sec14p-like phosphatidylinositol transfer family protein
Soltu.DM.01G000400	GeneID:102594752	sec14	Sec14p-like phosphatidylinositol transfer family protein
Soltu.DM.01G000410	GeneID:102602271	RPP13L3	NB-ARC domain-containing disease resistance protein
Soltu.DM.01G000420	GeneID:102594192	R1A-6	NB-ARC domain-containing disease resistance protein
Soltu.DM.01G000430	GeneID:102602606	RPP13L3	NB-ARC domain-containing disease resistance protein
Soltu.DM.01G000440	GeneID:102602606	R1A-10	NB-ARC domain-containing disease resistance protein
Soltu.DM.01G000450	GeneID:102602606	R1A-6	NB-ARC domain-containing disease resistance protein
Soltu.DM.01G000460	GeneID:102602606	RPP13L3	NB-ARC domain-containing disease resistance protein,NB-ARC domain-containing disease resistance protein,NB-ARC domain-containing disease resistance protein
Soltu.DM.01G000470	GeneID:102602606	R1A-10	NB-ARC domain-containing disease resistance protein
Soltu.DM.01G000480	GeneID:102594192	R1A-6	NB-ARC domain-containing disease resistance protein
Soltu.DM.01G000490	GeneID:102593553	ADO3	flavin-binding, kelch repeat, f box
Soltu.DM.01G000500	GeneID:102593220	DRP1C	DYNAMIN-like 1C
Soltu.DM.01G000510	GeneID:102592543	MAP70.1	microtubule-associated proteins 70-2
Soltu.DM.01G000520	GeneID:102592203	At2g01680	Ankyrin repeat family protein,Ankyrin repeat family protein,Ankyrin repeat family protein,Ankyrin repeat family protein,Ankyrin repeat family protein
Soltu.DM.01G000540	GeneID:107058457		hypothetical protein
Soltu.DM.01G000560	GeneID:107059308	LAMT	S-adenosyl-L-methionine-dependent methyltransferases superfamily protein
Soltu.DM.01G000570	GeneID:102590739	LAMT	S-adenosyl-L-methionine-dependent methyltransferases superfamily protein
Soltu.DM.01G000580	GeneID:102603696	LAMT	S-adenosyl-L-methionine-dependent methyltransferases superfamily protein
Soltu.DM.01G000590	GeneID:107059308	LAMT	S-adenosyl-L-methionine-dependent methyltransferases superfamily protein
Soltu.DM.01G000600	GeneID:102603696	LAMT	S-adenosyl-L-methionine-dependent methyltransferases superfamily protein,S-adenosyl-L-methionine-dependent methyltransferases superfamily protein
Soltu.DM.01G000610	GeneID:107059308	LAMT	S-adenosyl-L-methionine-dependent methyltransferases superfamily protein
Soltu.DM.01G000630	GeneID:102604292	LAMT	S-adenosyl-L-methionine-dependent methyltransferases superfamily protein
Soltu.DM.01G000660	GeneID:102603618	CML25	EF hand calcium-binding protein family
Soltu.DM.01G000670	GeneID:102603279	set10	Rubisco methyltransferase family protein,Rubisco methyltransferase family protein
Soltu.DM.01G000690	GeneID:102602940	NUDT17	nudix hydrolase homolog
Soltu.DM.01G000700	GeneID:102602601	PXG4	Caleosin-related family protein
Soltu.DM.01G000710	GeneID:102602267	PXG4	Caleosin-related family protein
Soltu.DM.01G000730	GeneID:107061428		hypothetical protein
Soltu.DM.01G000740	GeneID:107061802	RKL1	receptor-like kinase
Soltu.DM.01G000750	GeneID:102585736	PUX2	plant UBX domain-containing protein
Soltu.DM.01G000760	GeneID:102586069	TIFY6B	jasmonate-zim-domain protein,jasmonate-zim-domain protein
Soltu.DM.01G000770	GeneID:102586841	SKIP28	Ribonuclease inhibitor
Soltu.DM.01G000780	GeneID:102587184	DYN2	Dynein light chain type 1 family protein
Soltu.DM.01G000790	GeneID:102587513	PCR2	PLANT CADMIUM RESISTANCE
Soltu.DM.01G000800	GeneID:102588164	At3g19330	Protein of unknown function (DUF677),Protein of unknown function (DUF677),Protein of unknown function (DUF677),Protein of unknown function (DUF677)
Soltu.DM.01G000810	GeneID:102587838	ILL7	IAA-leucine resistant (ILR)-like
Soltu.DM.01G000820	GeneID:102588705	ILL7	Peptidase M20/M25/M40 family protein
Soltu.DM.01G000830	GeneID:102589038		NAD(P)-binding Rossmann-fold superfamily protein
Soltu.DM.01G000840	GeneID:102598194		NAD(P)-binding Rossmann-fold superfamily protein
Soltu.DM.01G000850	GeneID:102598529		NAD(P)-binding Rossmann-fold superfamily protein
Soltu.DM.01G000860	GeneID:102589358		NAD(P)-binding Rossmann-fold superfamily protein
Soltu.DM.01G000870	GeneID:102589681		SKU5 similar
Soltu.DM.01G000880	GeneID:102590017	MET1	protein containing PDZ domain, a K-box domain, and a TPR region,protein containing PDZ domain, a K-box domain, and a TPR region
Soltu.DM.01G000900	GeneID:102590330		conserved hypothetical protein
Soltu.DM.01G000910	GeneID:102590674	OVA5	Lysyl-tRNA synthetase, class II
Soltu.DM.01G000930	GeneID:102591027		Protein of Unknown Function (DUF239),Protein of Unknown Function (DUF239)
Soltu.DM.01G000940	GeneID:102591365	ICDH-1	cytosolic NADP+-dependent isocitrate dehydrogenase,cytosolic NADP+-dependent isocitrate dehydrogenase,cytosolic NADP+-dependent isocitrate dehydrogenase
Soltu.DM.01G000950	GeneID:102592029		Protein of unknown function (DUF1639)
Soltu.DM.01G000960	GeneID:102592029		Protein of unknown function (DUF1639)
Soltu.DM.01G000970	GeneID:102592701	APRL5	APR-like
Soltu.DM.01G000990	GeneID:102593041	DTC	Mitochondrial substrate carrier family protein
Soltu.DM.01G001000	GeneID:107061806	R1B-16	Disease resistance protein (CC-NBS-LRR class) family
Soltu.DM.01G001010	GeneID:102599837	sal3	ARM repeat superfamily protein
Soltu.DM.01G001020	GeneID:102593820	R1B-16	NB-ARC domain-containing disease resistance protein
Soltu.DM.01G001030	GeneID:102599837	sal3	ARM repeat superfamily protein
Soltu.DM.01G001040	GeneID:102593820	R1B-16	NB-ARC domain-containing disease resistance protein
Soltu.DM.01G001050	GeneID:102600173	sal3	ARM repeat superfamily protein
Soltu.DM.01G001060	GeneID:102593820	R1B-16	Disease resistance protein (CC-NBS-LRR class) family
Soltu.DM.01G001070	GeneID:102600508	PSE1	ARM repeat superfamily protein
Soltu.DM.01G001080	GeneID:102599837		ARM repeat superfamily protein
Soltu.DM.01G001100	GeneID:102594587		Plant protein 1589 of unknown function (A_thal_3526) domain containing protein,Plant protein 1589 of unknown function (A_thal_3526) domain containing protein,Plant protein 1589 of unknown function (A_thal_3526) domain containing protein,Plant protein 1589 of unknown function (A_thal_3526) domain containing protein,Plant protein 1589 of unknown function (A_thal_3526) domain containing protein,Plan…
Soltu.DM.01G001120	GeneID:102593820	R1B-14	Disease resistance protein (CC-NBS-LRR class) family
Soltu.DM.01G001150	GeneID:102600836	PSE1	ARM repeat superfamily protein
Soltu.DM.01G001160	GeneID:102592059	sal3	ARM repeat superfamily protein,ARM repeat superfamily protein
Soltu.DM.01G001170	GeneID:102592059		ARM repeat superfamily protein
Soltu.DM.01G001180	GeneID:102601179	ARI8	RING/U-box superfamily protein
Soltu.DM.01G001200	GeneID:102595457	At3g05675	BTB/POZ domain-containing protein At3g05675
Soltu.DM.01G001210	GeneID:102595783	LOGL1	Putative lysine decarboxylase family protein,Putative lysine decarboxylase family protein,Putative lysine decarboxylase family protein
Soltu.DM.01G001220	GeneID:102596121		calcium ion binding
Soltu.DM.01G001240	GeneID:102597328	HCR9-0	receptor like protein
Soltu.DM.01G001250	GeneID:102597328	HCR9-0	receptor like protein
Soltu.DM.01G001260	GeneID:102597328	HCR9-0	receptor like protein
Soltu.DM.01G001280	GeneID:102589338	HCR9-0	receptor like protein
Soltu.DM.01G001300	GeneID:102597328	9DC2	receptor like protein
Soltu.DM.01G001310	GeneID:102597654		hypothetical protein
Soltu.DM.01G001320	GeneID:102597328	HCR9-0	Leucine-rich receptor-like protein kinase family protein
Soltu.DM.01G001330	GeneID:102600172	IQM2	calmodulin-binding family protein
Soltu.DM.01G001340	GeneID:102600507	mak16	MAK16 protein-related,MAK16 protein-related,MAK16 protein-related
Soltu.DM.01G001350	GeneID:102600835	SCL30A	SC35-like splicing factor 30A
Soltu.DM.01G001360	GeneID:102601178	At3g13560	O-Glycosyl hydrolases family 17 protein,O-Glycosyl hydrolases family 17 protein,O-Glycosyl hydrolases family 17 protein,O-Glycosyl hydrolases family 17 protein,O-Glycosyl hydrolases family 17 protein,O-Glycosyl hydrolases family 17 protein,O-Glycosyl hydrolases family 17 protein
Soltu.DM.01G001370	GeneID:102601850	COP10	Ubiquitin-conjugating enzyme family protein
Soltu.DM.01G001380	GeneID:102602184		hypothetical protein
Soltu.DM.01G001390	GeneID:102602184		Proline-rich extensin-like family protein
Soltu.DM.01G001400	GeneID:102601519		Proline-rich extensin-like family protein
Soltu.DM.01G001410	GeneID:102602519		hypothetical protein
Soltu.DM.01G001450	GeneID:102602748	At3g13620	Amino acid permease family protein,Amino acid permease family protein
Soltu.DM.01G001460	GeneID:102603084		Acid phosphatase/vanadium-dependent haloperoxidase-related protein
Soltu.DM.01G001470	GeneID:102603417	At3g13620	Amino acid permease family protein
Soltu.DM.01G001480	GeneID:102603751		Lipase/lipooxygenase, PLAT/LH2 family protein
Soltu.DM.01G001490	GeneID:102603193	PSY1	PHYTOENE SYNTHASE
Soltu.DM.01G001500	GeneID:102604088		protein phosphatase 2A-4,protein phosphatase 2A-4,protein phosphatase 2A-4
Soltu.DM.01G001520	GeneID:102604430	RH52	P-loop containing nucleoside triphosphate hydrolases superfamily protein,P-loop containing nucleoside triphosphate hydrolases superfamily protein
Soltu.DM.01G001530	GeneID:102604982	At1g55270	Galactose oxidase/kelch repeat superfamily protein,Galactose oxidase/kelch repeat superfamily protein
Soltu.DM.01G001540	GeneID:102605321		Protein of unknown function, DUF538
Soltu.DM.01G001550	GeneID:102605660	YLS3	Bifunctional inhibitor/lipid-transfer protein/seed storage 2S albumin superfamily protein
Soltu.DM.01G001560	GeneID:102605992	GPI18	transferases, transferring hexosyl groups,transferases, transferring hexosyl groups,transferases, transferring hexosyl groups
Soltu.DM.01G001570	GeneID:102578234	SF1	RNA-binding KH domain-containing protein,RNA-binding KH domain-containing protein,RNA-binding KH domain-containing protein
Soltu.DM.01G001580	GeneID:102578801		conserved hypothetical protein
Soltu.DM.01G001590	GeneID:102579128	HUB2	histone mono-ubiquitination
Soltu.DM.01G001610	GeneID:102579986	DIR19	Disease resistance-responsive (dirigent-like protein) family protein
Soltu.DM.01G001620	GeneID:102580308	EBP2	rRNA processing protein-related,rRNA processing protein-related
Soltu.DM.01G001630	GeneID:102580641	CMT1	chromomethylase
Soltu.DM.01G001640	GeneID:102580983	TAP46	2A phosphatase associated protein of 46 kD,2A phosphatase associated protein of 46 kD
Soltu.DM.01G001650	GeneID:102581327	HD16	Protein kinase family protein
Soltu.DM.01G001660	GeneID:102581658	PSA2	DnaJ/Hsp40 cysteine-rich domain superfamily protein,DnaJ/Hsp40 cysteine-rich domain superfamily protein
Soltu.DM.01G001670	GeneID:102581989	CDT1A	homolog of yeast CDT1 A
Soltu.DM.01G001680	GeneID:102582321	MTP4	Cation efflux family protein,Cation efflux family protein
Soltu.DM.01G001690	GeneID:102577551	RPP1C	60S acidic ribosomal protein family
Soltu.DM.01G001700			hypothetical protein
Soltu.DM.01G001710	GeneID:102578234		root hair specific
Soltu.DM.01G001720	GeneID:102583550	EBP2	rRNA processing protein-related
Soltu.DM.01G001730	GeneID:102583878	BPG2	P-loop containing nucleoside triphosphate hydrolases superfamily protein
Soltu.DM.01G001740	GeneID:102584192	SINAT2	seven in absentia of Arabidopsis
Soltu.DM.01G001750			hypothetical protein,hypothetical protein
Soltu.DM.01G001760	GeneID:102585398	rpoC1	embryo defective
Soltu.DM.01G001770	GeneID:102585737	ASHH3	histone-lysine N-methyltransferase ASHH3,histone-lysine N-methyltransferase ASHH3
Soltu.DM.01G001790	GeneID:102586842	ATG4	Peptidase family C54 protein,Peptidase family C54 protein,Peptidase family C54 protein
Soltu.DM.01G001800	GeneID:102586302	JAL3	Mannose-binding lectin superfamily protein,Mannose-binding lectin superfamily protein
Soltu.DM.01G001810		FBL13	hypothetical protein
Soltu.DM.01G001820	GeneID:102587401	EMB1687	ribonuclease P family protein / Rpp14 family protein,ribonuclease P family protein / Rpp14 family protein
Soltu.DM.01G001830	GeneID:102587729	THFS	10-formyltetrahydrofolate synthetase
Soltu.DM.01G001840	GeneID:102588050		peroxidase
Soltu.DM.01G001850	GeneID:102588377		peroxidase
Soltu.DM.01G001860	GeneID:102600390	HRPN	Peroxidase superfamily protein
Soltu.DM.01G001870	GeneID:102604538	HRPN	Peroxidase superfamily protein,Peroxidase superfamily protein,Peroxidase superfamily protein
Soltu.DM.01G001880	GeneID:102589039	NDR1	Late embryogenesis abundant (LEA) hydroxyproline-rich glycoprotein family
Soltu.DM.01G001890	GeneID:102589359	PAP12	Plastid-lipid associated protein PAP / fibrillin family protein,Plastid-lipid associated protein PAP / fibrillin family protein
Soltu.DM.01G001900	GeneID:102589682	RH41	P-loop containing nucleoside triphosphate hydrolases superfamily protein,P-loop containing nucleoside triphosphate hydrolases superfamily protein,P-loop containing nucleoside triphosphate hydrolases superfamily protein
Soltu.DM.01G001910	GeneID:102590221	CALS9	glucan synthase-like
Soltu.DM.01G001920	GeneID:102590545	CALS3	glucan synthase-like
Soltu.DM.01G001930	GeneID:102591146	LIN	Transducin/WD40 repeat-like superfamily protein
Soltu.DM.01G001940	GeneID:102591817		hypothetical protein
Soltu.DM.01G001950	GeneID:102591817		hypothetical protein
Soltu.DM.01G001970	GeneID:102591817		hypothetical protein
Soltu.DM.01G001980	GeneID:102592144		hypothetical protein
Soltu.DM.01G001990	GeneID:102593159	FAD12	fatty acid desaturase,fatty acid desaturase,fatty acid desaturase,fatty acid desaturase,fatty acid desaturase,fatty acid desaturase
Soltu.DM.01G002000	GeneID:102604871	NPF7.1	Major facilitator superfamily protein
Soltu.DM.01G002010	GeneID:102593496	MOD1	NAD(P)-binding Rossmann-fold superfamily protein,NAD(P)-binding Rossmann-fold superfamily protein
Soltu.DM.01G002020	GeneID:102605541	NSE4A	Nse4, component of Smc5/6 DNA repair complex
Soltu.DM.01G002050	GeneID:102593821		alpha/beta-Hydrolases superfamily protein,alpha/beta-Hydrolases superfamily protein
Soltu.DM.01G002060	GeneID:102594135	SPAC20G4.05c	conserved hypothetical protein,conserved hypothetical protein
Soltu.DM.01G002070	GeneID:102594466	At5g48730	Pentatricopeptide repeat (PPR) superfamily protein
Soltu.DM.01G002080	GeneID:102595131	SDH	GroES-like zinc-binding alcohol dehydrogenase family protein
Soltu.DM.01G002090	GeneID:102594793	RLK1	receptor-like protein kinase
Soltu.DM.01G002100	GeneID:102595458	RLK1	receptor-like protein kinase
Soltu.DM.01G002110	GeneID:102595458	LECRK2	receptor-like protein kinase
Soltu.DM.01G002130	GeneID:102595784	LECRK2	receptor-like protein kinase
Soltu.DM.01G002140	GeneID:102596122	LOX2.1	lipoxygenase
Soltu.DM.01G002150	GeneID:102596456	LOX2.1	lipoxygenase,lipoxygenase
Soltu.DM.01G002180	GeneID:102589018	AOP1.2	2-oxoglutarate (2OG) and Fe(II)-dependent oxygenase superfamily protein
Soltu.DM.01G002190	GeneID:102597655	AOP1.2	2-oxoglutarate (2OG) and Fe(II)-dependent oxygenase superfamily protein
Soltu.DM.01G002210	GeneID:102589018	AOP1.2	2-oxoglutarate (2OG) and Fe(II)-dependent oxygenase superfamily protein
Soltu.DM.01G002230			hypothetical protein,hypothetical protein
Soltu.DM.01G002240	GeneID:102589018	AOP1.2	2-oxoglutarate (2OG) and Fe(II)-dependent oxygenase superfamily protein,2-oxoglutarate (2OG) and Fe(II)-dependent oxygenase superfamily protein
Soltu.DM.01G002250	GeneID:102583078	brf1	Cyclin/Brf1-like TBP-binding protein
Soltu.DM.01G002280	GeneID:102589659	FTIP3	Calcium-dependent lipid-binding (CaLB domain) plant phosphoribosyltransferase family protein,Calcium-dependent lipid-binding (CaLB domain) plant phosphoribosyltransferase family protein
Soltu.DM.01G002290	GeneID:102589993	YMR315W	NAD(P)-binding Rossmann-fold superfamily protein,NAD(P)-binding Rossmann-fold superfamily protein,NAD(P)-binding Rossmann-fold superfamily protein,NAD(P)-binding Rossmann-fold superfamily protein,NAD(P)-binding Rossmann-fold superfamily protein,NAD(P)-binding Rossmann-fold superfamily protein
Soltu.DM.01G002300	GeneID:107059675	atrA	AMP-dependent synthetase and ligase family protein
Soltu.DM.01G002310	GeneID:102590311	EIL3	ETHYLENE-INSENSITIVE3-like
Soltu.DM.01G002320	GeneID:102582746	CRSP	Subtilisin-like serine endopeptidase family protein
Soltu.DM.01G002330	GeneID:102582746	CRSP	Subtilisin-like serine endopeptidase family protein,Subtilisin-like serine endopeptidase family protein
Soltu.DM.01G002340	GeneID:102583078	TDS4	Cyclin/Brf1-like TBP-binding protein,Cyclin/Brf1-like TBP-binding protein
Soltu.DM.01G002350	GeneID:102590649	UGT92A1	UDP-Glycosyltransferase superfamily protein
Soltu.DM.01G002360	GeneID:102591001	JMJ30	2-oxoglutarate (2OG) and Fe(II)-dependent oxygenase superfamily protein,2-oxoglutarate (2OG) and Fe(II)-dependent oxygenase superfamily protein,2-oxoglutarate (2OG) and Fe(II)-dependent oxygenase superfamily protein
Soltu.DM.01G002370	GeneID:102591344	IRKI	IRK-interacting protein
Soltu.DM.01G002380	GeneID:102591670		conserved hypothetical protein
Soltu.DM.01G002390	GeneID:102592008	At1g48650	DEA(D/H)-box RNA helicase family protein,DEA(D/H)-box RNA helicase family protein,DEA(D/H)-box RNA helicase family protein
Soltu.DM.01G002400	GeneID:102592336	ABCG22	ABC-2 type transporter family protein,ABC-2 type transporter family protein
Soltu.DM.01G002410	GeneID:102592681	CPK20	calcium-dependent protein kinase
Soltu.DM.01G002420	GeneID:102593013		Plant invertase/pectin methylesterase inhibitor superfamily protein
Soltu.DM.01G002430	GeneID:102577786	SPP1	Sucrose-6F-phosphate phosphohydrolase family protein,Sucrose-6F-phosphate phosphohydrolase family protein
Soltu.DM.01G002440	GeneID:102577786	SPP1	Sucrose-6F-phosphate phosphohydrolase family protein
Soltu.DM.01G002460	GeneID:107062885		Protein of unknown function (DUF604)
Soltu.DM.01G002470	GeneID:102593675	NEN1	Polynucleotidyl transferase, ribonuclease H-like superfamily protein
Soltu.DM.01G002480	GeneID:102594000		conserved hypothetical protein
Soltu.DM.01G002490	GeneID:102594334	MAP2B	methionine aminopeptidase 2B,methionine aminopeptidase 2B,methionine aminopeptidase 2B
Soltu.DM.01G002500	GeneID:102594875	RHF2A	RING-H2 group F2A,RING-H2 group F2A,RING-H2 group F2A,RING-H2 group F2A,RING-H2 group F2A,RING-H2 group F2A,RING-H2 group F2A
Soltu.DM.01G002510	GeneID:102595440	FLA17	FASCICLIN-like arabinogalactan protein 16 precursor
Soltu.DM.01G002520	GeneID:102595763	WDL4	TPX2 (targeting protein for Xklp2) protein family,TPX2 (targeting protein for Xklp2) protein family,TPX2 (targeting protein for Xklp2) protein family,TPX2 (targeting protein for Xklp2) protein family
Soltu.DM.01G002540	GeneID:102583734	At5g06400	Pentatricopeptide repeat (PPR) superfamily protein
Soltu.DM.01G002550	GeneID:102596654	HSCB	DNAJ heat shock N-terminal domain-containing protein
Soltu.DM.01G002560	GeneID:102596987		conserved hypothetical protein,conserved hypothetical protein,conserved hypothetical protein,conserved hypothetical protein
Soltu.DM.01G002580	GeneID:102597311	ATXR7	SET domain protein,SET domain protein
Soltu.DM.01G002590	GeneID:102598948		conserved hypothetical protein,conserved hypothetical protein
Soltu.DM.01G002600	GeneID:102599269	At5g39865	Glutaredoxin family protein
Soltu.DM.01G002610	GeneID:102584076	NPC2	Immunoglobulin E-set superfamily protein
Soltu.DM.01G002620	GeneID:102599592	ATL71	RING/U-box superfamily protein
Soltu.DM.01G002630			hypothetical protein
Soltu.DM.01G002640	GeneID:102584402	PCMP-E52	Tetratricopeptide repeat (TPR)-like superfamily protein
Soltu.DM.01G002650	GeneID:102599915	NFYA2	nuclear factor Y, subunit A10
Soltu.DM.01G002660	GeneID:102600250		chloroplast RNA-binding protein
Soltu.DM.01G002670	GeneID:102600579	SYP121	syntaxin of plants
Soltu.DM.01G002680	GeneID:102600916	trs85-2	Tetratricopeptide repeat (TPR)-like superfamily protein
Soltu.DM.01G002690	GeneID:102584740	At2g35920	RNA helicase family protein,RNA helicase family protein
Soltu.DM.01G002710	GeneID:102601265	mct1	catalytics;transferases;[acyl-carrier-protein] S-malonyltransferases;binding,catalytics;transferases;[acyl-carrier-protein] S-malonyltransferases;binding
Soltu.DM.01G002720	GeneID:102601599	SKIP22	F-box family protein
Soltu.DM.01G002750	GeneID:102602603	PUB22	plant U-box
Soltu.DM.01G002760	GeneID:102602268	PUB22	plant U-box
Soltu.DM.01G002770	GeneID:102601938	PUB22	plant U-box
Soltu.DM.01G002800	GeneID:102603282	PUB22	plant U-box
Soltu.DM.01G002810	GeneID:102603957	PUB22	plant U-box
Soltu.DM.01G002820	GeneID:102603957	PUB22	plant U-box
Soltu.DM.01G002840	GeneID:102604620	At3g05675	BTB/POZ domain-containing protein,BTB/POZ domain-containing protein
Soltu.DM.01G002850	GeneID:102606309	BLH1	BEL1-like homeodomain,BEL1-like homeodomain,BEL1-like homeodomain,BEL1-like homeodomain
Soltu.DM.01G002860	GeneID:107060827	ALMT8	Aluminium activated malate transporter family protein
Soltu.DM.01G002880	GeneID:107060827	ALMT8	Aluminium activated malate transporter family protein
Soltu.DM.01G002900	GeneID:102578535	DGD1	UDP-Glycosyltransferase superfamily protein
Soltu.DM.01G002910	GeneID:102578879		NC domain-containing protein-related
Soltu.DM.01G002920	GeneID:102579428	rio2	protein serine/threonine kinases;ATP binding;catalytics,protein serine/threonine kinases;ATP binding;catalytics
Soltu.DM.01G002930	GeneID:102579753	TMK3	transmembrane kinase
Soltu.DM.01G002940	GeneID:102580073	ipi1	ARM repeat superfamily protein,ARM repeat superfamily protein,ARM repeat superfamily protein
Soltu.DM.01G002950	GeneID:102580399	At4g31480	Coatomer, beta subunit
Soltu.DM.01G002970	GeneID:102580742	CTF7	damaged DNA binding;DNA-directed DNA polymerases
Soltu.DM.01G002980	GeneID:102581084	QKY	C2 calcium/lipid-binding plant phosphoribosyltransferase family protein
Soltu.DM.01G002990	GeneID:102581419		Spc97 / Spc98 family of spindle pole body (SBP) component
Soltu.DM.01G003000			hypothetical protein
Soltu.DM.01G003010	GeneID:102585381		hypothetical protein,hypothetical protein
Soltu.DM.01G003040	GeneID:102581750	NHL1	NDR1/HIN1-like
Soltu.DM.01G003050	GeneID:102582074	NHL10	NDR1/HIN1-like
Soltu.DM.01G003070	GeneID:102596907	COAC1	Mitochondrial substrate carrier family protein
Soltu.DM.01G003080	GeneID:102582396	IMP4	Ribosomal RNA processing Brix domain protein,Ribosomal RNA processing Brix domain protein
Soltu.DM.01G003090	GeneID:102582744	SMXL3	Double Clp-N motif-containing P-loop nucleoside triphosphate hydrolases superfamily protein
Soltu.DM.01G003100	GeneID:102583076	LOG7	Putative lysine decarboxylase family protein
Soltu.DM.01G003110	GeneID:102583404	At5g65820	Tetratricopeptide repeat (TPR)-like superfamily protein
Soltu.DM.01G003120	GeneID:102583732	At5g06290	2-cysteine peroxiredoxin B
Soltu.DM.01G003130	GeneID:102584074	MTERF1	Mitochondrial transcription termination factor family protein
Soltu.DM.01G003140	GeneID:102584400	E2FA	E2F transcription factor,E2F transcription factor
Soltu.DM.01G003150	GeneID:102584941		conserved hypothetical protein
Soltu.DM.01G003160	GeneID:102585262	HVA22I	Abscisic acid-responsive (TB2/DP1, HVA22) family protein,Abscisic acid-responsive (TB2/DP1, HVA22) family protein,Abscisic acid-responsive (TB2/DP1, HVA22) family protein,Abscisic acid-responsive (TB2/DP1, HVA22) family protein
Soltu.DM.01G003170			hypothetical protein
Soltu.DM.01G003180	GeneID:102585600	YPR147C	alpha/beta-Hydrolases superfamily protein,alpha/beta-Hydrolases superfamily protein,alpha/beta-Hydrolases superfamily protein
Soltu.DM.01G003190	GeneID:102586159	OFP6	Ovate family protein
Soltu.DM.01G003200	GeneID:102586488	OFP13	ovate family protein
Soltu.DM.01G003220	GeneID:102587385	CAF1-9	Polynucleotidyl transferase, ribonuclease H-like superfamily protein
Soltu.DM.01G003230	GeneID:102587709	PCMP-H53	Tetratricopeptide repeat (TPR)-like superfamily protein
Soltu.DM.01G003240			hypothetical protein
Soltu.DM.01G003250	GeneID:102588901	UEV1D	ubiquitin E2 variant 1D-4
Soltu.DM.01G003260			conserved hypothetical protein
Soltu.DM.01G003270	GeneID:102589445	ARC3	GTP binding
Soltu.DM.01G003280	GeneID:102586049	IDD5	indeterminate(ID)-domain,indeterminate(ID)-domain
Soltu.DM.01G003290	GeneID:102589772	BHLH111	basic helix-loop-helix (bHLH) DNA-binding superfamily protein,basic helix-loop-helix (bHLH) DNA-binding superfamily protein
Soltu.DM.01G003300	GeneID:102590101	TOM3	Protein of unknown function (DUF1084)
Soltu.DM.01G003310	GeneID:102586382	STP8	Major facilitator superfamily protein
Soltu.DM.01G003320	GeneID:102590419	SCOA	Succinyl-CoA ligase, alpha subunit
Soltu.DM.01G003330	GeneID:102590772	NIC2	nicotinamidase
Soltu.DM.01G003350	GeneID:102591124	At1g70590	F-box family protein,F-box family protein
Soltu.DM.01G003360	GeneID:102591453	GGAT2	alanine-2-oxoglutarate aminotransferase
Soltu.DM.01G003400	GeneID:102587058	R1A-10	NB-ARC domain-containing disease resistance protein
Soltu.DM.01G003420	GeneID:102591792		alpha/beta-Hydrolases superfamily protein
Soltu.DM.01G003430	GeneID:102596000	CRK2	cysteine-rich RLK (RECEPTOR-like protein kinase)
Soltu.DM.01G003440	GeneID:102594780	CRK2	cysteine-rich RLK (RECEPTOR-like protein kinase),cysteine-rich RLK (RECEPTOR-like protein kinase),cysteine-rich RLK (RECEPTOR-like protein kinase)
Soltu.DM.01G003450	GeneID:102594780	CRK2	cysteine-rich RLK (RECEPTOR-like protein kinase)
Soltu.DM.01G003460	GeneID:102587710	CRK2	cysteine-rich RLK (RECEPTOR-like protein kinase),cysteine-rich RLK (RECEPTOR-like protein kinase)
Soltu.DM.01G003470	GeneID:102594780	CRK2	cysteine-rich RLK (RECEPTOR-like protein kinase)
Soltu.DM.01G003480	GeneID:102594780	CRK2	cysteine-rich RLK (RECEPTOR-like protein kinase)
Soltu.DM.01G003490	GeneID:102596000	CRK2	cysteine-rich RLK (RECEPTOR-like protein kinase)
Soltu.DM.01G003500	GeneID:102592909	CRK2	cysteine-rich RLK (RECEPTOR-like protein kinase),cysteine-rich RLK (RECEPTOR-like protein kinase)
Soltu.DM.01G003510	GeneID:102592337	CRK2	cysteine-rich RLK (RECEPTOR-like protein kinase)
Soltu.DM.01G003520	GeneID:102596328	ARF	ADP-ribosylation factor A1F
Soltu.DM.01G003530	GeneID:102596656	TBP	TATA binding protein
Soltu.DM.01G003540	GeneID:102597312		Domain of unknown function (DUF220),Domain of unknown function (DUF220)
Soltu.DM.01G003550	GeneID:102596988	ENT1	equilibrative nucleotide transporter
Soltu.DM.01G003570	GeneID:102598278	AXY4	TRICHOME BIREFRINGENCE-LIKE
Soltu.DM.01G003580	GeneID:102598621	At1g65750	RNase H family protein,RNase H family protein,RNase H family protein,RNase H family protein,RNase H family protein,RNase H family protein,hypothetical protein
Soltu.DM.01G003590	GeneID:102599594		Protein of unknown function (DUF1350)
Soltu.DM.01G003600	GeneID:102600252	RPS27B	ribosomal protein S27
Soltu.DM.01G003610	GeneID:102599917	RPS27B	ribosomal protein S27
Soltu.DM.01G003620	GeneID:102600811	At4g14100	transferases, transferring glycosyl groups,transferases, transferring glycosyl groups
Soltu.DM.01G003630	GeneID:102601151	CYP51G1	CYTOCHROME P450 51G1
Soltu.DM.01G003640	GeneID:102601489	HAC1	histone acetyltransferase of the CBP family,histone acetyltransferase of the CBP family
Soltu.DM.01G003650			hypothetical protein
Soltu.DM.01G003660	GeneID:102602270		glutaredoxin-related,glutaredoxin-related
Soltu.DM.01G003670	GeneID:102602831	PSKR	phytosulfokin receptor
Soltu.DM.01G003680			hypothetical protein
Soltu.DM.01G003690	GeneID:102603168	SG1	Protein prenylyltransferase superfamily protein
Soltu.DM.01G003710	GeneID:102603511	At2g02160	CCCH-type zinc finger family protein
Soltu.DM.01G003720	GeneID:102603849		Remorin family protein
Soltu.DM.01G003730	GeneID:102603849		Remorin family protein
Soltu.DM.01G003760	GeneID:102603849		Remorin family protein
Soltu.DM.01G003770	GeneID:107060833		Remorin family protein
Soltu.DM.01G003780	GeneID:102604518		conserved hypothetical protein,Potential DNA-binding domain containing protein
Soltu.DM.01G003800	GeneID:102604852	SPAC29B12.11c	conserved hypothetical protein,conserved hypothetical protein
Soltu.DM.01G003810	GeneID:102605188	TCP7	TCP family transcription factor
Soltu.DM.01G003820	GeneID:102605525	STP10	Major facilitator superfamily protein
Soltu.DM.01G003830	GeneID:102605867	ATHX	thioredoxin X
Soltu.DM.01G003840	GeneID:102606207		E2F-associated phosphoprotein domain containing protein
Soltu.DM.01G003850	GeneID:102578214	At5g23290	prefoldin
Soltu.DM.01G003860	GeneID:102578537	RRD2	phosphotyrosyl phosphatase activator (PTPA) family protein,phosphotyrosyl phosphatase activator (PTPA) family protein,phosphotyrosyl phosphatase activator (PTPA) family protein
Soltu.DM.01G003870	GeneID:102578881	PYRD	pyrimidine d,pyrimidine d
Soltu.DM.01G003880	GeneID:102589019	TAT	HXXXD-type acyl-transferase family protein
Soltu.DM.01G003890	GeneID:102579212	At1g72550	tRNA synthetase beta subunit family protein
Soltu.DM.01G003900	GeneID:102579212	At1g72550	tRNA synthetase beta subunit family protein
Soltu.DM.01G003910	GeneID:102579534	SGR2	shoot gravitropism 2 (SGR2)
Soltu.DM.01G003920	GeneID:102579534	POPTRDRAFT_831870	acetyl Co-enzyme a carboxylase biotin carboxylase subunit
Soltu.DM.01G003930	GeneID:102581085	RPL19	Ribosomal protein L19 family protein
Soltu.DM.01G003940	GeneID:102598183		DNAJ heat shock N-terminal domain-containing protein
Soltu.DM.01G003950	GeneID:102598183		DNAJ heat shock N-terminal domain-containing protein
Soltu.DM.01G003960	GeneID:102581420	At5g12190	RNA-binding (RRM/RBD/RNP motifs) family protein
Soltu.DM.01G003970	GeneID:102581751	RPN8A	RP non-ATPase subunit 8A
Soltu.DM.01G003980	GeneID:107060835	PCMP-E71	Tetratricopeptide repeat (TPR)-like superfamily protein
Soltu.DM.01G004000	GeneID:102603958	HCR9-0	Protein kinase family protein with leucine-rich repeat domain
Soltu.DM.01G004010	GeneID:102597654	PCMP-E71	Tetratricopeptide repeat (TPR)-like superfamily protein
Soltu.DM.01G004020	GeneID:107059436	9DC2	receptor like protein
Soltu.DM.01G004030	GeneID:102592667		hypothetical protein
Soltu.DM.01G004040	GeneID:102603958	HCR9-0	Protein kinase family protein with leucine-rich repeat domain
Soltu.DM.01G004060	GeneID:102603958	HCR9-0	receptor like protein
Soltu.DM.01G004080	GeneID:102603958		receptor like protein
Soltu.DM.01G004100	GeneID:102604596	HCR9-0	receptor like protein
Soltu.DM.01G004110	GeneID:102603958	9DC2	receptor like protein
Soltu.DM.01G004120	GeneID:102603958	HCR9-0	Leucine-rich receptor-like protein kinase family protein
Soltu.DM.01G004150	GeneID:102603958	HCR9-0	receptor like protein
Soltu.DM.01G004190	GeneID:102603958	HCR9-0	receptor like protein
Soltu.DM.01G004200	GeneID:102603958	9DC2	receptor like protein
Soltu.DM.01G004220	GeneID:102603958	HCR9-0	receptor like protein
Soltu.DM.01G004240	GeneID:102603958	HCR9-0	receptor like protein
Soltu.DM.01G004270			hypothetical protein
Soltu.DM.01G004280	GeneID:102603958	HCR9-0	receptor like protein
Soltu.DM.01G004290	GeneID:102603958	HCR9-0	receptor like protein
Soltu.DM.01G004300	GeneID:102603958	9DC2	receptor like protein
Soltu.DM.01G004320	GeneID:107060835	PCMP-E71	Tetratricopeptide repeat (TPR)-like superfamily protein
Soltu.DM.01G004340	GeneID:102603958	HCR9-0	receptor like protein
Soltu.DM.01G004360	GeneID:102603958	9DC2	receptor like protein
Soltu.DM.01G004370	GeneID:102603958	HCR9-0	Leucine-rich receptor-like protein kinase family protein
Soltu.DM.01G004380	GeneID:102603958	9DC2	receptor like protein
Soltu.DM.01G004410	GeneID:102603958	HCR9-0	receptor like protein
Soltu.DM.01G004430	GeneID:102603958	HCR9-0	Leucine-rich repeat (LRR) family protein
Soltu.DM.01G004450	GeneID:102603958	HCR9-0	receptor like protein
Soltu.DM.01G004460	GeneID:102603958	HCR9-0	receptor like protein
Soltu.DM.01G004470	GeneID:102603958	9DC2	receptor like protein
Soltu.DM.01G004490	GeneID:102603958	HCR9-0	receptor like protein,receptor like protein
Soltu.DM.01G004500	GeneID:102603958	HCR9-0	receptor like protein
Soltu.DM.01G004510	GeneID:102603958	9DC2	Leucine-rich receptor-like protein kinase family protein
Soltu.DM.01G004520	GeneID:102603958	HCR9-0	receptor like protein
Soltu.DM.01G004530	GeneID:102603958	HCR9-0	receptor like protein
Soltu.DM.01G004540	GeneID:102593991	DTX42	MATE efflux family protein
Soltu.DM.01G004560	GeneID:102594544		conserved hypothetical protein,conserved hypothetical protein,conserved hypothetical protein,conserved hypothetical protein
Soltu.DM.01G004570	GeneID:102594770	CPK8	calcium-dependent protein kinase
Soltu.DM.01G004620	GeneID:102598716	MFDX2	mitochondrial ferredoxin
Soltu.DM.01G004630	GeneID:102595430	At2g01390/At2g01380	Tetratricopeptide repeat (TPR)-like superfamily protein
Soltu.DM.01G004640	GeneID:102595104		translocation protein-related,translocation protein-related
Soltu.DM.01G004650	GeneID:102595987	NFYA1	nuclear factor Y, subunit A1
Soltu.DM.01G004690	GeneID:102587279	LRK10	Protein kinase superfamily protein
Soltu.DM.01G004700	GeneID:102596641	LRK10	Protein kinase superfamily protein
Soltu.DM.01G004710	GeneID:102588794	XRCC2	homolog of X-ray repair cross complementing 2 (XRCC2)
Soltu.DM.01G004720	GeneID:102581295	XRCC2	homolog of X-ray repair cross complementing 2 (XRCC2)
Soltu.DM.01G004730	GeneID:102586943	LRK10	Protein kinase superfamily protein
Soltu.DM.01G004740	GeneID:102585361	LRK10	Protein kinase superfamily protein
Soltu.DM.01G004750	GeneID:102597626	XRCC2	homolog of X-ray repair cross complementing 2 (XRCC2)
Soltu.DM.01G004760	GeneID:102581295	XRCC2	homolog of X-ray repair cross complementing 2 (XRCC2)
Soltu.DM.01G004770			hypothetical protein
Soltu.DM.01G004780	GeneID:102586943	LRK10	Protein kinase superfamily protein
Soltu.DM.01G004790	GeneID:102583383	LRK10	Protein kinase superfamily protein
Soltu.DM.01G004800	GeneID:102597626	XRCC2	homolog of X-ray repair cross complementing 2 (XRCC2)
Soltu.DM.01G004810	GeneID:102581295	XRCC2	homolog of X-ray repair cross complementing 2 (XRCC2)
Soltu.DM.01G004820	GeneID:102586943	LRK10	Protein kinase superfamily protein,Protein kinase superfamily protein
Soltu.DM.01G004830	GeneID:102587903	LRK10	Protein kinase superfamily protein
Soltu.DM.01G004840	GeneID:102581295	XRCC2	homolog of X-ray repair cross complementing 2 (XRCC2)
Soltu.DM.01G004850	GeneID:102580954		hypothetical protein
Soltu.DM.01G004860	GeneID:102587903	LRK10	Protein kinase superfamily protein,Protein kinase superfamily protein,Protein kinase superfamily protein
Soltu.DM.01G004870	GeneID:107058609		hypothetical protein
Soltu.DM.01G004880	GeneID:102581295	XRCC2	homolog of X-ray repair cross complementing 2 (XRCC2),homolog of X-ray repair cross complementing 2 (XRCC2),homolog of X-ray repair cross complementing 2 (XRCC2),homolog of X-ray repair cross complementing 2 (XRCC2)
Soltu.DM.01G004890			hypothetical protein
Soltu.DM.01G004900	GeneID:102598051	LRK10	Protein kinase superfamily protein
Soltu.DM.01G004910	GeneID:102598051	LRK10	Protein kinase superfamily protein
Soltu.DM.01G004920	GeneID:102587903		Protein kinase superfamily protein
Soltu.DM.01G004930	GeneID:102598051	LRK10	Protein kinase superfamily protein,Protein kinase superfamily protein
Soltu.DM.01G004940	GeneID:102587279	LRK10	Protein kinase superfamily protein
Soltu.DM.01G004950	GeneID:102581295	XRCC2	homolog of X-ray repair cross complementing 2 (XRCC2)
Soltu.DM.01G004960	GeneID:102586943	LRK10	hypothetical protein
Soltu.DM.01G004970	GeneID:102583383	LRK10	receptor serine/threonine kinase, putative,Protein kinase superfamily protein
Soltu.DM.01G004980	GeneID:107058610		Photosystem II 5 kD protein
Soltu.DM.01G004990	GeneID:102588226	XRCC2	homolog of X-ray repair cross complementing 2 (XRCC2)
Soltu.DM.01G005000	GeneID:102583713	RPT6B	regulatory particle triple-A ATPase 6A,regulatory particle triple-A ATPase 6A
Soltu.DM.01G005010	GeneID:102583713	RPT6A	regulatory particle triple-A ATPase 6A
Soltu.DM.01G005020	GeneID:102588226	XRCC2	homolog of X-ray repair cross complementing 2 (XRCC2)
Soltu.DM.01G005030	GeneID:102584059	CCR1	NAD(P)-binding Rossmann-fold superfamily protein
Soltu.DM.01G005040	GeneID:102585033	CCR1	NAD(P)-binding Rossmann-fold superfamily protein,NAD(P)-binding Rossmann-fold superfamily protein
Soltu.DM.01G005050	GeneID:102584718	CCR1	NAD(P)-binding Rossmann-fold superfamily protein
Soltu.DM.01G005060	GeneID:102584378	Os01g0957000	NAD kinase,NAD kinase
Soltu.DM.01G005070	GeneID:102585361	LRK10	Protein kinase superfamily protein
Soltu.DM.01G005080	GeneID:102586943	LRK10	Protein kinase superfamily protein
Soltu.DM.01G005140	GeneID:102586367	Os07g0682400	CCCH-type zinc fingerfamily protein with RNA-binding domain,CCCH-type zinc fingerfamily protein with RNA-binding domain,CCCH-type zinc fingerfamily protein with RNA-binding domain
Soltu.DM.01G005170	GeneID:102589208		Glycosyl hydrolase superfamily protein
Soltu.DM.01G005180	GeneID:102589208		Glycosyl hydrolase superfamily protein
Soltu.DM.01G005200	GeneID:102589208		beta-1,3-glucanase
Soltu.DM.01G005230	GeneID:102579100		Glycosyl hydrolase superfamily protein,Glycosyl hydrolase superfamily protein
Soltu.DM.01G005240	GeneID:102589208		Glycosyl hydrolase superfamily protein
Soltu.DM.01G005250	GeneID:102580738		Glycosyl hydrolase superfamily protein
Soltu.DM.01G005260	GeneID:102580738		beta-1,3-glucanase
Soltu.DM.01G005270	GeneID:102603857	CYP71D55	cytochrome P450, family 71, subfamily B, polypeptide
Soltu.DM.01G005280	GeneID:102603857	CYP71D55	cytochrome P450, family 71, subfamily B, polypeptide
Soltu.DM.01G005290	GeneID:102594554	CYP71D55	cytochrome P450, family 71, subfamily B, polypeptide
Soltu.DM.01G005300	GeneID:102594554	CYP71D55	cytochrome P450, family 71, subfamily B, polypeptide
Soltu.DM.01G005320	GeneID:102603857	CYP71D55	cytochrome P450, family 71, subfamily B, polypeptide
Soltu.DM.01G005330	GeneID:102594554	CYP71D55	cytochrome P450, family 71, subfamily B, polypeptide
Soltu.DM.01G005340	GeneID:102594554	CYP71D55	ytochrome p450, family 71, subfamily B, polypeptide
Soltu.DM.01G005360	GeneID:102594554	CYP71D55	cytochrome P450, family 71, subfamily B, polypeptide
Soltu.DM.01G005380	GeneID:102601387	CPR1	F-box and associated interaction domains-containing protein
Soltu.DM.01G005390	GeneID:102603857	CYP71D55	cytochrome P450, family 71, subfamily B, polypeptide
Soltu.DM.01G005400	GeneID:102603857	CYP71D55	cytochrome P450, family 71, subfamily B, polypeptide
Soltu.DM.01G005430	GeneID:102603519	CYP71D55	cytochrome P450, family 71, subfamily B, polypeptide
Soltu.DM.01G005450	GeneID:107059229	CYP71D55	cytochrome P450, family 71, subfamily B, polypeptide
Soltu.DM.01G005460	GeneID:102601724	CYP71D55	cytochrome p450 71b6
Soltu.DM.01G005470	GeneID:107059229	CYP71D55	cytochrome P450, family 71, subfamily B, polypeptide
Soltu.DM.01G005480	GeneID:102603243	GONST1	golgi nucleotide sugar transporter
Soltu.DM.01G005490		MOC1	conserved hypothetical protein,conserved hypothetical protein,conserved hypothetical protein
Soltu.DM.01G005520	GeneID:102586585	FAD4L1	fatty acid desaturase A
Soltu.DM.01G005530	GeneID:102587633	TGA2.2	bZIP transcription factor family protein
Soltu.DM.01G005540	GeneID:102602554	TGA2.3	OCS-element binding factor
Soltu.DM.01G005560	GeneID:102581829	At5g64680	Mediator-associated protein,Mediator-associated protein,Mediator-associated protein
Soltu.DM.01G005570	GeneID:102581270	ROPGAP7	Rho GTPase activation protein (RhoGAP) with PH domain,Rho GTPase activation protein (RhoGAP) with PH domain,Rho GTPase activation protein (RhoGAP) with PH domain,Rho GTPase activation protein (RhoGAP) with PH domain
Soltu.DM.01G005580	GeneID:102580693		Phospholipase A2 family protein,Phospholipase A2 family protein,Phospholipase A2 family protein,Phospholipase A2 family protein
Soltu.DM.01G005590	GeneID:102580356	NPC2	non-specific phospholipase C2
Soltu.DM.01G005600	GeneID:102579503		RING/U-box superfamily protein
Soltu.DM.01G005610	GeneID:102579503		RING/U-box superfamily protein
Soltu.DM.01G005620			hypothetical protein
Soltu.DM.01G005630	GeneID:102579178	SPP	signal peptide peptidase,signal peptide peptidase,signal peptide peptidase
Soltu.DM.01G005640	GeneID:102583165	AAO	Plant L-ascorbate oxidase
Soltu.DM.01G005650	GeneID:102578848	CSN2	proteasome family protein
Soltu.DM.01G005660	GeneID:102578501	CIPK3	CBL-interacting protein kinase,CBL-interacting protein kinase,CBL-interacting protein kinase,CBL-interacting protein kinase,CBL-interacting protein kinase,CBL-interacting protein kinase
Soltu.DM.01G005760	GeneID:102606272		hypothetical protein
Soltu.DM.01G005770	GeneID:102605932	At3g26115	Pyridoxal-5'-phosphate-dependent enzyme family protein
Soltu.DM.01G005780	GeneID:102605596	SCL3	scarecrow-like
Soltu.DM.01G005790	GeneID:102605263		hypothetical protein
Soltu.DM.01G005800	GeneID:102605263	At2g37660	NAD(P)-binding Rossmann-fold superfamily protein,NAD(P)-binding Rossmann-fold superfamily protein
Soltu.DM.01G005810	GeneID:102604691	HY2	phytochromobilin:ferredoxin oxidoreductase, chloroplast / phytochromobilin synthase (HY2),phytochromobilin:ferredoxin oxidoreductase, chloroplast / phytochromobilin synthase (HY2)
Soltu.DM.01G005820	GeneID:107057962	At4g18380	F-box family protein
Soltu.DM.01G005830			hypothetical protein
Soltu.DM.01G005840	GeneID:102577873	CAM	calmodulin
Soltu.DM.01G005850	GeneID:102604021	AGO4	Argonaute family protein,Argonaute family protein,Argonaute family protein
Soltu.DM.01G005860	GeneID:102603011	UBA2A	RNA-binding (RRM/RBD/RNP motifs) family protein,RNA-binding (RRM/RBD/RNP motifs) family protein,RNA-binding (RRM/RBD/RNP motifs) family protein,RNA-binding (RRM/RBD/RNP motifs) family protein,RNA-binding (RRM/RBD/RNP motifs) family protein,UBP1-associated protein 2A,RNA-binding (RRM/RBD/RNP motifs) family protein,RNA-binding (RRM/RBD/RNP motifs) family protein,RNA-binding (RRM/RBD/RNP motifs) fam…
Soltu.DM.01G005870	GeneID:102600966	DPBF4	Basic-leucine zipper (bZIP) transcription factor family protein,Basic-leucine zipper (bZIP) transcription factor family protein,Basic-leucine zipper (bZIP) transcription factor family protein,Basic-leucine zipper (bZIP) transcription factor family protein,Basic-leucine zipper (bZIP) transcription factor family protein
Soltu.DM.01G005880	GeneID:102602117	THO7A	Tho complex subunit 7/Mft1p
Soltu.DM.01G005890	GeneID:102601784	RHC1A	RING-H2 finger C1A
Soltu.DM.01G005900	GeneID:102601451	ISPE	4-(cytidine 5'-phospho)-2-C-methyl-D-erithritol kinase
Soltu.DM.01G005910	GeneID:102601109		cystatin B,cystatin B
Soltu.DM.01G005920	GeneID:102600764	DGS1	dgd1 suppressor
Soltu.DM.01G005930	GeneID:102600441		Cyclin family protein
Soltu.DM.01G005940	GeneID:102599886	CNX1	molybdopterin biosynthesis CNX1 protein / molybdenum cofactor biosynthesis enzyme CNX1 (CNX1)
Soltu.DM.01G005950	GeneID:102599562	BPM4	BTB-POZ and MATH domain,BTB-POZ and MATH domain
Soltu.DM.01G005960	GeneID:102599237	GAM1	myb domain protein,myb domain protein,myb domain protein,myb domain protein
Soltu.DM.01G005970	GeneID:102598914		SMAD/FHA domain-containing protein
Soltu.DM.01G005980	GeneID:102598346	SE	C2H2 zinc-finger protein SERRATE (SE),C2H2 zinc-finger protein SERRATE (SE),C2H2 zinc-finger protein SERRATE (SE),C2H2 zinc-finger protein SERRATE (SE)
Soltu.DM.01G006010	GeneID:102599049	RPL30	Ribosomal protein L7Ae/L30e/S12e/Gadd45 family protein
Soltu.DM.01G006050	GeneID:102600407		DNA-binding bromodomain-containing protein
Soltu.DM.01G006070	GeneID:102600407		DNA-binding bromodomain-containing protein
Soltu.DM.01G006080	GeneID:102589749	HDA14	histone deacetylase
Soltu.DM.01G006090	GeneID:102589749	HDA14	histone deacetylase,histone deacetylase,histone deacetylase,histone deacetylase,histone deacetylase,histone deacetylase,histone deacetylase,histone deacetylase,histone deacetylase
Soltu.DM.01G006160	GeneID:102589749	HDA14	histone deacetylase
Soltu.DM.01G006190	GeneID:102589420		conserved hypothetical protein
Soltu.DM.01G006200	GeneID:102589097	NHL13	Late embryogenesis abundant (LEA) hydroxyproline-rich glycoprotein family
Soltu.DM.01G006210	GeneID:102588768	EIN3	Ethylene insensitive 3 family protein
Soltu.DM.01G006220	GeneID:102588440	METE	Cobalamin-independent synthase family protein
Soltu.DM.01G006230	GeneID:102590741	DRB1	double-stranded-RNA-binding protein
Soltu.DM.01G006240	GeneID:107058354	RTM2	HSP20-like chaperones superfamily protein
Soltu.DM.01G006250	GeneID:102590395	HSP17.6A	HSP20-like chaperones superfamily protein
Soltu.DM.01G006260	GeneID:102590395	RTM2	HSP20-like chaperones superfamily protein
Soltu.DM.01G006270	GeneID:102588119	AAO3	aldehyde oxidase
Soltu.DM.01G006290	GeneID:102593011		Glycosyl hydrolase family protein
Soltu.DM.01G006300	GeneID:102593011	bglL	Glycosyl hydrolase family protein
Soltu.DM.01G006310	GeneID:102592680		DUF3148 domain containing protein
Soltu.DM.01G006320	GeneID:107059099		conserved hypothetical protein
Soltu.DM.01G006330	GeneID:107059098	At5g22090	Protein of unknown function (DUF3049)
Soltu.DM.01G006340	GeneID:107059097	At5g22090	Protein of unknown function (DUF3049)
Soltu.DM.01G006350	GeneID:102593349	BSL3	BRI1 suppressor 1 (BSU1)-like,BRI1 suppressor 1 (BSU1)-like
Soltu.DM.01G006360	GeneID:102580400	BSL3	BRI1 suppressor 1 (BSU1)-like
Soltu.DM.01G006380	GeneID:102579213	CLPS3	CLP-similar protein,CLP-similar protein,CLP-similar protein,CLP-similar protein,CLP-similar protein,CLP-similar protein,CLP-similar protein,CLP-similar protein
Soltu.DM.01G006390	GeneID:102589178	NEK5	NIMA (never in mitosis, gene A)-related
Soltu.DM.01G006400	GeneID:102589505	DWF5	Ergosterol biosynthesis ERG4/ERG24 family
Soltu.DM.01G006410	GeneID:102589840	PUB23	plant U-box
Soltu.DM.01G006440	GeneID:102594740	IQD14	IQ-domain
Soltu.DM.01G006450	GeneID:102596070	CAF1-11	Polynucleotidyl transferase, ribonuclease H-like superfamily protein
Soltu.DM.01G006480			conserved hypothetical protein
Soltu.DM.01G006490	GeneID:102590484	CYP98A2	cytochrome P450, family 98, subfamily A, polypeptide
Soltu.DM.01G006500	GeneID:102590830	CYP98A2	cytochrome P450, family 98, subfamily A, polypeptide
Soltu.DM.01G006510	GeneID:102591191		conserved hypothetical protein
Soltu.DM.01G006520			hypothetical protein
Soltu.DM.01G006530	GeneID:102591191		conserved hypothetical protein
Soltu.DM.01G006540	GeneID:102591744	At1g08370	decapping,decapping,decapping
Soltu.DM.01G006560	GeneID:102597377	PER60	Peroxidase superfamily protein
Soltu.DM.01G006570	GeneID:102592079	EIX1	Leucine-rich receptor-like protein kinase family protein
Soltu.DM.01G006580	GeneID:102592079	RLP15	receptor like protein
Soltu.DM.01G006590	GeneID:102597377	PER60	root hair specific
Soltu.DM.01G006600	GeneID:102593754	EIX2	receptor like protein
Soltu.DM.01G006610	GeneID:107057930	EIX2	receptor like protein
Soltu.DM.01G006620	GeneID:107057934	EIX2	receptor like protein
Soltu.DM.01G006640	GeneID:102593754	EIX2	receptor like protein
Soltu.DM.01G006650			hypothetical protein
Soltu.DM.01G006670	GeneID:102597701	EIX2	receptor like protein
Soltu.DM.01G006700	GeneID:107057934	EIX2	receptor like protein
Soltu.DM.01G006710	GeneID:107058800		hypothetical protein
Soltu.DM.01G006740	GeneID:102593754	EIX2	disease resistance family protein / LRR family protein
Soltu.DM.01G006760	GeneID:107057934	EIX2	receptor like protein
Soltu.DM.01G006770	GeneID:102597701		disease resistance family protein / LRR family protein
Soltu.DM.01G006780	GeneID:102587281	AXS2	UDP-D-apiose/UDP-D-xylose synthase
Soltu.DM.01G006800	GeneID:102581863	At4g22758	conserved hypothetical protein
Soltu.DM.01G006820	GeneID:102588669	ATP23	Ku70-binding family protein,Ku70-binding family protein
Soltu.DM.01G006830	GeneID:102588127		60S acidic ribosomal protein family,60S acidic ribosomal protein family
Soltu.DM.01G006840	GeneID:102589868	PARP3	NAD+ ADP-ribosyltransferases;NAD+ ADP-ribosyltransferases
Soltu.DM.01G006850	GeneID:102587803		alpha/beta-Hydrolases superfamily protein
Soltu.DM.01G006860			hypothetical protein
Soltu.DM.01G006880	GeneID:102589535		Polyketide cyclase/dehydrase and lipid transport superfamily protein
Soltu.DM.01G006920	GeneID:102587476		alpha/beta-Hydrolases superfamily protein,alpha/beta-Hydrolases superfamily protein
Soltu.DM.01G006950	GeneID:102587145	RPL10AA	Ribosomal protein L1p/L10e family
Soltu.DM.01G006960	GeneID:102586802		conserved hypothetical protein
Soltu.DM.01G006980	GeneID:102586802		conserved hypothetical protein
Soltu.DM.01G007010	GeneID:107060163		hypothetical protein
Soltu.DM.01G007020	GeneID:102585364	9DC3	receptor like protein
Soltu.DM.01G007060	GeneID:102587023		hypothetical protein,hypothetical protein
Soltu.DM.01G007070	GeneID:102605772	I-2	phosphoprotein phosphatase inhibitors,phosphoprotein phosphatase inhibitors,phosphoprotein phosphatase inhibitors,phosphoprotein phosphatase inhibitors,phosphoprotein phosphatase inhibitors,phosphoprotein phosphatase inhibitors
Soltu.DM.01G007080	GeneID:102584072	CFIS2	Cleavage/polyadenylation specificity factor, 25kDa subunit
Soltu.DM.01G007090	GeneID:102584072	CFIS2	Cleavage/polyadenylation specificity factor, 25kDa subunit
Soltu.DM.01G007150	GeneID:102602565	LTI65	CAP160 protein
Soltu.DM.01G007160			hypothetical protein
Soltu.DM.01G007170	GeneID:102603240		PAR1 protein
Soltu.DM.01G007180	GeneID:102603580	lcsQ	Polynucleotide adenylyltransferase family protein
Soltu.DM.01G007190	GeneID:102580027	LAX2	RING finger protein
Soltu.DM.01G007220	GeneID:4099913	TIC214	Ycf1 protein
Soltu.DM.01G007230	GeneID:102605255		hypothetical protein
Soltu.DM.01G007240	GeneID:102605589	At5g13200	GRAM domain family protein
Soltu.DM.01G007250	GeneID:102605922		conserved hypothetical protein
Soltu.DM.01G007260	GeneID:102606262	GILP	LITAF-like zinc ribbon domain containing protein
Soltu.DM.01G007270	GeneID:102578494	LRR1	somatic embryogenesis receptor-like kinase
Soltu.DM.01G007280	GeneID:102579054	At2g33490	hydroxyproline-rich glycoprotein family protein,hydroxyproline-rich glycoprotein family protein
Soltu.DM.01G007330	GeneID:102599698	KAT3	potassium channel in Arabidopsis thaliana
Soltu.DM.01G007350	GeneID:102591148	At4g02820	Pentatricopeptide repeat (PPR) superfamily protein
Soltu.DM.01G007380	GeneID:102597115	PME68	Pectin lyase-like superfamily protein
Soltu.DM.01G007390	GeneID:102594031		SIN-like family protein,SIN-like family protein
Soltu.DM.01G007400	GeneID:102594031		SIN-like family protein
Soltu.DM.01G007410	GeneID:102594436		conserved hypothetical protein,conserved hypothetical protein
Soltu.DM.01G007420	GeneID:102586806	At4g02820	Pentatricopeptide repeat (PPR) superfamily protein,Polynucleotidyl transferase, ribonuclease H-like superfamily protein
Soltu.DM.01G007450	GeneID:102600026		hypothetical protein
Soltu.DM.01G007470	GeneID:102597654	PCMP-E23	Tetratricopeptide repeat (TPR)-like superfamily protein
Soltu.DM.01G007490	GeneID:102596532		conserved hypothetical protein
Soltu.DM.01G007500	GeneID:102596877	NAC083	NAC domain containing protein
Soltu.DM.01G007550	GeneID:107058200	GRXC1	Thioredoxin superfamily protein
Soltu.DM.01G007580	GeneID:102578615	GRXC3	Thioredoxin superfamily protein
Soltu.DM.01G007600	GeneID:102604596	HCR9-0	receptor like protein
Soltu.DM.01G007610	GeneID:102604268	SAUR32	SAUR-like auxin-responsive protein family
Soltu.DM.01G007620	GeneID:102603594	SPAC1F8.04c	Amidohydrolase family domain containing protein,Amidohydrolase family domain containing protein,Amidohydrolase family domain containing protein,Amidohydrolase family domain containing protein,Amidohydrolase family domain containing protein,Amidohydrolase family domain containing protein
Soltu.DM.01G007630	GeneID:102603254	S-ACP-DES6	Plant stearoyl-acyl-carrier-protein desaturase family protein
Soltu.DM.01G007640	GeneID:102603254	S-ACP-DES6	Plant stearoyl-acyl-carrier-protein desaturase family protein
Soltu.DM.01G007680	GeneID:102602687		catalytics;hydrolases,catalytics;hydrolases,catalytics;hydrolases,catalytics;hydrolases,catalytics;hydrolases,catalytics;hydrolases,catalytics;hydrolases
Soltu.DM.01G007690	GeneID:102602349	PNSL5	cyclophilin 20-2
Soltu.DM.01G007730	GeneID:102589886	spb1	FtsJ-like methyltransferase family protein
Soltu.DM.01G007750	GeneID:102594553	ACR4	ACT domain repeat,ACT domain repeat,ACT domain repeat,ACT domain repeat
Soltu.DM.01G007760	GeneID:102594874	CML16	Calcium-binding EF-hand family protein
Soltu.DM.01G007770	GeneID:102595213	PERK9	proline-rich extensin-like receptor kinase
Soltu.DM.01G007780	GeneID:102595876		conserved peptide upstream open reading frame
Soltu.DM.01G007790	GeneID:102595539	SAMDC1	Adenosylmethionine decarboxylase family protein
Soltu.DM.01G007800			hypothetical protein
Soltu.DM.01G007940	GeneID:102599698	KAT3	potassium channel in Arabidopsis thaliana
Soltu.DM.01G007980	GeneID:102600026	DOR	F-box and associated interaction domains-containing protein
Soltu.DM.01G008010	GeneID:107059050		F-box and associated interaction domains-containing protein
Soltu.DM.01G008020	GeneID:102585051	BHLH49	basic helix-loop-helix (bHLH) DNA-binding superfamily protein,basic helix-loop-helix (bHLH) DNA-binding superfamily protein,basic helix-loop-helix (bHLH) DNA-binding superfamily protein,basic helix-loop-helix (bHLH) DNA-binding superfamily protein
Soltu.DM.01G008040	GeneID:102581080	ACR4	ACT domain repeat,ACT domain repeat,ACT domain repeat
Soltu.DM.01G008050			hypothetical protein
Soltu.DM.01G008060	GeneID:102603835		hypothetical protein
Soltu.DM.01G008150			hypothetical protein
Soltu.DM.01G008160	GeneID:102605174	OsI_025867	6-phosphogluconolactonase
Soltu.DM.01G008180	GeneID:102605513	SP1L1	SPIRAL1-like1,SPIRAL1-like1
Soltu.DM.01G008210	GeneID:102606069	N	hypothetical protein,hypothetical protein
Soltu.DM.01G008240			hypothetical protein
Soltu.DM.01G008270	GeneID:102595306	UPS2	ureide permease,ureide permease
Soltu.DM.01G008280	GeneID:102595638	PDCB2	plasmodesmata callose-binding protein
Soltu.DM.01G008290	GeneID:102598808	TPT	Glucose-6-phosphate/phosphate translocator-related
Soltu.DM.01G008300	GeneID:102596633	At2g03480	QUASIMODO2 LIKE
Soltu.DM.01G008310	GeneID:102597190	BGLU40	beta glucosidase,beta glucosidase
Soltu.DM.01G008330	GeneID:102597521	ZAT9	C2H2-like zinc finger protein
Soltu.DM.01G008360	GeneID:102591705		Actin cross-linking protein
Soltu.DM.01G008370	GeneID:102597833		glycine-rich protein
Soltu.DM.01G008440			hypothetical protein
Soltu.DM.01G008470	GeneID:102605406	PTST2	5'-AMP-activated protein kinase-related,5'-AMP-activated protein kinase-related,5'-AMP-activated protein kinase-related,5'-AMP-activated protein kinase-related
Soltu.DM.01G008480	GeneID:102604395	TLP1	PAS/LOV protein B,PAS/LOV protein B
Soltu.DM.01G008490	GeneID:102604056	CYP83B1	cytochrome P450, family 83, subfamily B, polypeptide
Soltu.DM.01G008530	GeneID:102603717		conserved hypothetical protein
Soltu.DM.01G008550	GeneID:102603383	ABA2	NAD(P)-binding Rossmann-fold superfamily protein,NAD(P)-binding Rossmann-fold superfamily protein
Soltu.DM.01G008560	GeneID:102597655	AOP1	2-oxoglutarate (2OG) and Fe(II)-dependent oxygenase superfamily protein,2-oxoglutarate (2OG) and Fe(II)-dependent oxygenase superfamily protein
Soltu.DM.01G008570	GeneID:102597655	AOP1	2-oxoglutarate (2OG) and Fe(II)-dependent oxygenase superfamily protein
Soltu.DM.01G008580	GeneID:102597655	AOP1	2-oxoglutarate (2OG) and Fe(II)-dependent oxygenase superfamily protein,2-oxoglutarate (2OG) and Fe(II)-dependent oxygenase superfamily protein
Soltu.DM.01G008660	GeneID:102579012	IPT5	isopentenyltransferase
Soltu.DM.01G008790	GeneID:102602870		hypothetical protein
Soltu.DM.01G008800	GeneID:102582370	KAT1	potassium channel in Arabidopsis thaliana
Soltu.DM.01G008840	GeneID:102582949	PCMP-E54	Pentatricopeptide repeat (PPR) superfamily protein
Soltu.DM.01G008850	GeneID:102583277		Plant protein 1589 of unknown function (A_thal_3526) domain containing protein,Plant protein 1589 of unknown function (A_thal_3526) domain containing protein
Soltu.DM.01G008860			hypothetical protein
Soltu.DM.01G008900	GeneID:102583834		mucin-related
Soltu.DM.01G008980	GeneID:102586279	MPK9	MAP kinase
Soltu.DM.01G009110	GeneID:102584617	RPS9C	Ribosomal protein S4,Ribosomal protein S4
Soltu.DM.01G009130	GeneID:102584617	RPS9C	Ribosomal protein S4,Ribosomal protein S4
Soltu.DM.01G009140	GeneID:102578739	CYP23	Cyclophilin-like peptidyl-prolyl cis-trans isomerase family protein,Cyclophilin-like peptidyl-prolyl cis-trans isomerase family protein
Soltu.DM.01G009150	GeneID:102581280	ATHB-13	Homeobox-leucine zipper protein family,Homeobox-leucine zipper protein family
Soltu.DM.01G009170	GeneID:102578183		NAD(P)-linked oxidoreductase superfamily protein,NAD(P)-linked oxidoreductase superfamily protein,NAD(P)-linked oxidoreductase superfamily protein,NAD(P)-linked oxidoreductase superfamily protein,NAD(P)-linked oxidoreductase superfamily protein
Soltu.DM.01G009180	GeneID:102595026		hypothetical protein
Soltu.DM.01G009200	GeneID:102606171	UTR3	UDP-galactose transporter,UDP-galactose transporter,UDP-galactose transporter
Soltu.DM.01G009210	GeneID:102605836	PBL3	protein kinase 2B
Soltu.DM.01G009220	GeneID:107058227		hypothetical protein
Soltu.DM.01G009230	GeneID:102580594		PQQ-like domain containing protein
Soltu.DM.01G009260	GeneID:107058226		hypothetical protein
Soltu.DM.01G009280	GeneID:102605494	CBSCBS2	Cystathionine beta-synthase (CBS) protein
Soltu.DM.01G009290	GeneID:102605158	SCPL45	serine carboxypeptidase-like
Soltu.DM.01G009300	GeneID:102604821	SCPL46	serine carboxypeptidase-like
Soltu.DM.01G009310	GeneID:102604487	SCPL45	serine carboxypeptidase-like
Soltu.DM.01G009320	GeneID:102580262	CYP75B137	cytochrome P450, family 706, subfamily A, polypeptide
Soltu.DM.01G009340	GeneID:102604152	EULS3	hydroxyproline-rich glycoprotein family protein
Soltu.DM.01G009350	GeneID:102579610	TAF4B	TBP-associated factor
Soltu.DM.01G009360	GeneID:102579610	TAF4B	TBP-associated factor
Soltu.DM.01G009390	GeneID:102603136		voltage dependent anion channel
Soltu.DM.01G009400	GeneID:102603475	HIR1	SPFH/Band 7/PHB domain-containing membrane-associated protein family
Soltu.DM.01G009410	GeneID:102602801	PIX7	Protein kinase superfamily protein
Soltu.DM.01G009430	GeneID:107063148	IPT5	isopentenyltransferase
Soltu.DM.01G009620			hypothetical protein
Soltu.DM.01G009860	GeneID:102605065	mog1	Mog1/PsbP/DUF1795-like photosystem II reaction center PsbP family protein
Soltu.DM.01G009870	GeneID:102605397	CUL3A	cullin
Soltu.DM.01G009880	GeneID:102605740	YMR130W	Haloacid dehalogenase-like hydrolase (HAD) superfamily protein,Haloacid dehalogenase-like hydrolase (HAD) superfamily protein
Soltu.DM.01G009900	GeneID:102606075	SBH1	sphingoid base hydroxylase
Soltu.DM.01G009920	GeneID:102606414	At1g26850	S-adenosyl-L-methionine-dependent methyltransferases superfamily protein,S-adenosyl-L-methionine-dependent methyltransferases superfamily protein,S-adenosyl-L-methionine-dependent methyltransferases superfamily protein
Soltu.DM.01G009930	GeneID:102579093	SSM4	RING/FYVE/PHD zinc finger superfamily protein,RING/FYVE/PHD zinc finger superfamily protein,RING/FYVE/PHD zinc finger superfamily protein,RING/FYVE/PHD zinc finger superfamily protein
Soltu.DM.01G009960	GeneID:102578469	MYB106	myb domain protein
Soltu.DM.01G009970	GeneID:102602359	RRT4	O-fucosyltransferase family protein,O-fucosyltransferase family protein
Soltu.DM.01G009990	GeneID:102602030	At1g14010	emp24/gp25L/p24 family/GOLD family protein
Soltu.DM.01G010010	GeneID:102601250	ILK1	VH1-interacting kinase
Soltu.DM.01G010020	GeneID:102600903	AGO7	Argonaute family protein
Soltu.DM.01G010050	GeneID:102587208		conserved hypothetical protein
Soltu.DM.01G010080	GeneID:102586869	EIF5A4	eukaryotic elongation factor 5A-1,eukaryotic elongation factor 5A-1
Soltu.DM.01G010100	GeneID:102586535		RING/U-box superfamily protein,RING/U-box superfamily protein
Soltu.DM.01G010110	GeneID:102586204		Leucine-rich repeat (LRR) family protein,Leucine-rich repeat (LRR) family protein
Soltu.DM.01G010230	GeneID:102585532	ALA3	aminophospholipid ATPase
Soltu.DM.01G010240	GeneID:102585532	ALA3	aminophospholipid ATPase
Soltu.DM.01G010250	GeneID:102586983		CLAVATA3/ESR-RELATED
Soltu.DM.01G010270	GeneID:4099911	ndhH	NAD(P)H dehydrogenase subunit H
Soltu.DM.01G010280	GeneID:4099883	rpl22	ribosomal protein L22
Soltu.DM.01G010290	GeneID:4099882	rps3	structural constituent of ribosome
Soltu.DM.01G010300	GeneID:4099881	rpl16	ribosomal protein L16
Soltu.DM.01G010310	GeneID:4099876	rpoA	RNA polymerase subunit alpha
Soltu.DM.01G010320	GeneID:4099874	petB	photosynthetic electron transfer B
Soltu.DM.01G010330	GeneID:4099870	psbB	photosystem II reaction center protein B
Soltu.DM.01G010340	GeneID:4099934	clpP	plastid-encoded CLP P
Soltu.DM.01G010350			hypothetical protein,hypothetical protein
Soltu.DM.01G010360	GeneID:102586030	PP2A2	protein phosphatase 2A-2,protein phosphatase 2A-2
Soltu.DM.01G010370	GeneID:102586365		Protein of unknown function (DUF3755),Protein of unknown function (DUF3755),Protein of unknown function (DUF3755),Protein of unknown function (DUF3755),Protein of unknown function (DUF3755)
Soltu.DM.01G010500	GeneID:102596866		MLP-like protein
Soltu.DM.01G010530	GeneID:102595847	At4g27190	LRR and NB-ARC domains-containing disease resistance protein
Soltu.DM.01G010540	GeneID:102579111	AMAT	HXXXD-type acyl-transferase family protein
Soltu.DM.01G010560	GeneID:102596866		MLP-like protein
Soltu.DM.01G010580	GeneID:102587253	ALDH3F1	aldehyde dehydrogenase 3F1,aldehyde dehydrogenase 3F1,aldehyde dehydrogenase 3F1
Soltu.DM.01G010600	GeneID:102603958	9DC2	receptor like protein
Soltu.DM.01G010660	GeneID:107060180		hypothetical protein
Soltu.DM.01G010680	GeneID:102589483		hypothetical protein,hypothetical protein
Soltu.DM.01G010690	GeneID:107060180		hypothetical protein
Soltu.DM.01G010720	GeneID:102578201		hypothetical protein
Soltu.DM.01G010730			hypothetical protein
Soltu.DM.01G010740	GeneID:102596946	PUB4	RING/U-box superfamily protein with ARM repeat domain
Soltu.DM.01G010750	GeneID:102596607	ANT1	ADP/ATP carrier,ADP/ATP carrier
Soltu.DM.01G010760	GeneID:102596059	SAP8	A20/AN1-like zinc finger family protein
Soltu.DM.01G010820	GeneID:102597595	IRKI	IRK-interacting protein
Soltu.DM.01G011060	GeneID:107061850		hypothetical protein
Soltu.DM.01G011130	GeneID:102593539	LECRK3	receptor-like protein kinase
Soltu.DM.01G011140	GeneID:102593201	LECRK3	receptor-like protein kinase
Soltu.DM.01G011150	GeneID:102592185	TOP6B	topoisomerase 6 subunit B,topoisomerase 6 subunit B
Soltu.DM.01G011160	GeneID:102592185	TOP6B	topoisomerase 6 subunit B
Soltu.DM.01G011170	GeneID:102591852	EIL3	ETHYLENE-INSENSITIVE3-like,ETHYLENE-INSENSITIVE3-like,ETHYLENE-INSENSITIVE3-like
Soltu.DM.01G011230	GeneID:102587474	YSL7	YELLOW STRIPE like
Soltu.DM.01G011420	GeneID:102597447	ROQ1	disease resistance protein (TIR-NBS-LRR class), putative,disease resistance protein (TIR-NBS-LRR class), putative
Soltu.DM.01G011430	GeneID:102597120	Os04g0665700	KH domain-containing protein / zinc finger (CCCH type) family protein
Soltu.DM.01G011440	GeneID:102597120	At5g06770	KH domain-containing protein / zinc finger (CCCH type) family protein
Soltu.DM.01G011500	GeneID:102596256		PRLI-interacting factor, putative,PRLI-interacting factor, putative,PRLI-interacting factor, putative,PRLI-interacting factor, putative
Soltu.DM.01G011730			RING/U-box superfamily protein
Soltu.DM.01G011740	GeneID:102598333	Os02g0220600	Elongation factor 1-gamma
Soltu.DM.01G011750	GeneID:102578980	RING1	RING/U-box superfamily protein,RING/U-box superfamily protein
Soltu.DM.01G011760	GeneID:102596807	TBR	Plant protein of unknown function (DUF828)
Soltu.DM.01G011770	GeneID:107062698	At3g48880	RNI-like superfamily protein
Soltu.DM.01G011830	GeneID:102604312	At3g48880	RNI-like superfamily protein
Soltu.DM.01G011910	GeneID:102582163	RPP1C	60S acidic ribosomal protein family
Soltu.DM.01G011920	GeneID:107059010		Protein of unknown function (DUF789)
Soltu.DM.01G012010	GeneID:107059009	PCMP-E13	Pentatricopeptide repeat (PPR) superfamily protein
Soltu.DM.01G012060	GeneID:102603953	RFC3	ATPase family associated with various cellular activities (AAA)
Soltu.DM.01G012070	GeneID:107059010		Protein of unknown function (DUF789)
Soltu.DM.01G012100	GeneID:107059005	PCMP-E27	Tetratricopeptide repeat (TPR)-like superfamily protein
Soltu.DM.01G012110	GeneID:107059004		hypothetical protein
Soltu.DM.01G012120			hypothetical protein
Soltu.DM.01G012130			hypothetical protein
Soltu.DM.01G012140			hypothetical protein
Soltu.DM.01G012150			hypothetical protein
Soltu.DM.01G012180	GeneID:102586016		Family of unknown function (DUF716)
Soltu.DM.01G012270	GeneID:4099910	ND1	NADH dehydrogenase 1B
Soltu.DM.01G012320			hypothetical protein
Soltu.DM.01G012370			hypothetical protein
Soltu.DM.01G012390	GeneID:107057672	PME25	Plant invertase/pectin methylesterase inhibitor superfamily
Soltu.DM.01G012440			hypothetical protein
Soltu.DM.01G012470			hypothetical protein,hypothetical protein,hypothetical protein
Soltu.DM.01G012500			hypothetical protein
Soltu.DM.01G012530	GeneID:107058820	PCMP-E13	Pentatricopeptide repeat (PPR) superfamily protein
Soltu.DM.01G012540			hypothetical protein
Soltu.DM.01G012550	GeneID:107059004	PCMP-E19	Pentatricopeptide repeat (PPR) superfamily protein
Soltu.DM.01G012570	GeneID:102598830		conserved hypothetical protein
Soltu.DM.01G012660	GeneID:107062974	DIR19	Disease resistance-responsive (dirigent-like protein) family protein
Soltu.DM.01G012700	GeneID:102603557		conserved hypothetical protein
Soltu.DM.01G012720	GeneID:102579723	KIN14T	P-loop containing nucleoside triphosphate hydrolases superfamily protein
Soltu.DM.01G012730	GeneID:102579723		P-loop containing nucleoside triphosphate hydrolases superfamily protein
Soltu.DM.01G012740	GeneID:102602128	PCMP-E13	Pentatricopeptide repeat (PPR) superfamily protein
Soltu.DM.01G012750	GeneID:102604455	QKY	C2 calcium/lipid-binding plant phosphoribosyltransferase family protein
Soltu.DM.01G012790	GeneID:102601795	DIR19	Disease resistance-responsive (dirigent-like protein) family protein
Soltu.DM.01G012810	GeneID:102604723	PCMP-E44	Pentatricopeptide repeat (PPR-like) superfamily protein
Soltu.DM.01G012820	GeneID:102601461	HAKAI	RING/U-box superfamily protein
Soltu.DM.01G012830	GeneID:102601461	HAKAI	RING/U-box superfamily protein
Soltu.DM.01G012990	GeneID:107062652		hypothetical protein
Soltu.DM.01G013000	GeneID:102605112	ILL7	IAA-leucine resistant (ILR)-like gene
Soltu.DM.01G013010	GeneID:102604773	CTHT_0029840	eukaryotic translation initiation factor 2 (eIF-2) family protein
Soltu.DM.01G013020	GeneID:107057758	CTHT_0029840	eukaryotic translation initiation factor 2 (eIF-2) family protein
Soltu.DM.01G013060	GeneID:102579032	STC	hypothetical protein
Soltu.DM.01G013080	GeneID:102600214	TSC10B	NAD(P)-binding Rossmann-fold superfamily protein
Soltu.DM.01G013090	GeneID:107059659	At1g06800	alpha/beta-Hydrolases superfamily protein
Soltu.DM.01G013250	GeneID:102599554		Transducin/WD40 repeat-like superfamily protein
Soltu.DM.01G013260	GeneID:102599554		Transducin/WD40 repeat-like superfamily protein
Soltu.DM.01G013270	GeneID:102599229	At5g01610	Protein of unknown function, DUF538
Soltu.DM.01G013290	GeneID:102597208	RPL27	Ribosomal L27e protein family
Soltu.DM.01G013300	GeneID:102596106		conserved hypothetical protein
Soltu.DM.01G013320	GeneID:102597208	RPL27	Ribosomal L27e protein family
Soltu.DM.01G013350	GeneID:102599229		hypothetical protein,hypothetical protein
Soltu.DM.01G013380			hypothetical protein
Soltu.DM.01G013390			hypothetical protein
Soltu.DM.01G013400	GeneID:102596716	At1g55270	Galactose oxidase/kelch repeat superfamily protein,Galactose oxidase/kelch repeat superfamily protein
Soltu.DM.01G013430			hypothetical protein
Soltu.DM.01G013440	GeneID:102595695	TPS32	terpene synthase
Soltu.DM.01G013450			hypothetical protein
Soltu.DM.01G013460	GeneID:102579512		protein phosphatase 2A-4,protein phosphatase 2A-4
Soltu.DM.01G013530	GeneID:102579188		conserved hypothetical protein
Soltu.DM.01G013550	GeneID:102578857	At3g13620	Amino acid permease family protein
Soltu.DM.01G013570			hypothetical protein
Soltu.DM.01G013580			hypothetical protein
Soltu.DM.01G013590			hypothetical protein
Soltu.DM.01G013600			hypothetical protein
Soltu.DM.01G013610	GeneID:102587275	apdD	FAD/NAD(P)-binding oxidoreductase family protein
Soltu.DM.01G013620			hypothetical protein
Soltu.DM.01G013630			hypothetical protein
Soltu.DM.01G013660	GeneID:102599189	POLH	Y-family DNA polymerase H,Y-family DNA polymerase H
Soltu.DM.01G013670	GeneID:4099983	atpE	ATP synthase epsilon chain
Soltu.DM.01G013680	GeneID:102584868	At1g17710	phosphate starvation-induced gene
Soltu.DM.01G013710	GeneID:107057732	At3g47570	Leucine-rich repeat transmembrane protein kinase
Soltu.DM.01G013720			hypothetical protein,hypothetical protein
Soltu.DM.01G013730			hypothetical protein
Soltu.DM.01G013760	GeneID:102579543	ATX4	SET domain protein
Soltu.DM.01G013770	GeneID:102599229		hypothetical protein,hypothetical protein
Soltu.DM.01G013830	GeneID:102596941	AC75	actin-11
Soltu.DM.01G013840	GeneID:102592284	SAC3	actin
Soltu.DM.01G013850	GeneID:102593904		actin-12
Soltu.DM.01G013860	GeneID:107062058		Protein of unknown function, DUF538
Soltu.DM.01G013870	GeneID:102579543	ATX5	SET domain group
Soltu.DM.01G013880	GeneID:102579543		hypothetical protein
Soltu.DM.01G013890	GeneID:102579132		P-loop containing nucleoside triphosphate hydrolases superfamily protein
Soltu.DM.01G013940	GeneID:102580265	HSL1	HAESA-like
Soltu.DM.01G013960	GeneID:102600292	SEC16B	RGPR-related
Soltu.DM.01G013980	GeneID:102600624	MAG5	RGPR-related
Soltu.DM.01G014000	GeneID:102602524	F6H1-3	2-oxoglutarate (2OG) and Fe(II)-dependent oxygenase superfamily protein
Soltu.DM.01G014010	GeneID:102588737	LIG4	DNA ligase IV
Soltu.DM.01G014020	GeneID:102578397	LIG4	DNA ligase IV
Soltu.DM.01G014030	GeneID:102578397		hypothetical protein,hypothetical protein
Soltu.DM.01G014040	GeneID:102588737		hypothetical protein
Soltu.DM.01G014050	GeneID:102578397	LIG4	DNA ligase IV
Soltu.DM.01G014120	GeneID:107062054	VAMP714	vesicle-associated membrane protein
Soltu.DM.01G014130	GeneID:102600256	PLT5	polyol/monosaccharide transporter
Soltu.DM.01G014140			hypothetical protein
Soltu.DM.01G014160	GeneID:102601350		hypothetical protein
Soltu.DM.01G014170	GeneID:102578397	LIG4	DNA ligase IV
Soltu.DM.01G014180	GeneID:102578397	LIG4	DNA ligase IV
Soltu.DM.01G014190	GeneID:102582879		alpha/beta-Hydrolases superfamily protein
Soltu.DM.01G014210	GeneID:102586966		hypothetical protein
Soltu.DM.01G014230	GeneID:102602524	F6H1-3	2-oxoglutarate (2OG) and Fe(II)-dependent oxygenase superfamily protein
Soltu.DM.01G014240	GeneID:102602524	F6H1-3	2-oxoglutarate (2OG) and Fe(II)-dependent oxygenase superfamily protein
Soltu.DM.01G014260	GeneID:102594494		SRP72 RNA-binding domain
Soltu.DM.01G014290	GeneID:102594494		SRP72 RNA-binding domain,SRP72 RNA-binding domain
Soltu.DM.01G014320	GeneID:102589069	SYP71	syntaxin of plants
Soltu.DM.01G014330	GeneID:102578148	GTE3	global transcription factor group E4
Soltu.DM.01G014340	GeneID:102594818		SRP72 RNA-binding domain
Soltu.DM.01G014410	GeneID:102594818		SRP72 RNA-binding domain
Soltu.DM.01G014420	GeneID:102578148	GTE4	global transcription factor group E4
Soltu.DM.01G014430	GeneID:102594818		SRP72 RNA-binding domain,SRP72 RNA-binding domain
Soltu.DM.01G014440			SRP72 RNA-binding domain
Soltu.DM.01G014450	GeneID:102589389	GOT1	Got1/Sft2-like vescicle transport protein family
Soltu.DM.01G014460	GeneID:102596149	F6H1-3	2-oxoglutarate (2OG) and Fe(II)-dependent oxygenase superfamily protein
Soltu.DM.01G014500	GeneID:102589713	IQM2	calmodulin-binding family protein
Soltu.DM.01G014510	GeneID:107062232	UGT90A1	UDP-Glycosyltransferase superfamily protein
Soltu.DM.01G014580	GeneID:102590045	ATJ49	DNAJ heat shock N-terminal domain-containing protein,Chaperone DnaJ-domain superfamily protein
Soltu.DM.01G014600	GeneID:4099925	ycf2-A	Chloroplast Ycf2;ATPase, AAA type, core
Soltu.DM.01G014610	GeneID:102590582	CYP96A15	cytochrome P450, family 96, subfamily A, polypeptide
Soltu.DM.01G014620	GeneID:102591171	ARI8	IBR domain-containing protein
Soltu.DM.01G014640	GeneID:4099870	psbB	photosystem II reaction center protein B
Soltu.DM.01G014670	GeneID:102592059	sal3	ARM repeat superfamily protein
Soltu.DM.01G014680			hypothetical protein
Soltu.DM.01G014690	GeneID:4099946	psbA	photosystem II reaction center protein A
Soltu.DM.01G014700	GeneID:102592389	MCSU3	Molybdenum cofactor sulfurase family protein,Molybdenum cofactor sulfurase family protein,Molybdenum cofactor sulfurase family protein,Molybdenum cofactor sulfurase family protein,Molybdenum cofactor sulfurase family protein
Soltu.DM.01G014740	GeneID:102593296		elongation factor P (EF-P) family protein
Soltu.DM.01G014950	GeneID:102593623	CYP716A12	cytochrome P450, family 716, subfamily A, polypeptide
Soltu.DM.01G014960	GeneID:102603108		Transketolase
Soltu.DM.01G014970	GeneID:102594160	CYP716A15	cytochrome P450, family 716, subfamily A, polypeptide
Soltu.DM.01G015000	GeneID:102594160	CYP716A12	cytochrome P450, family 716, subfamily A, polypeptide,cytochrome P450, family 716, subfamily A, polypeptide,cytochrome P450, family 716, subfamily A, polypeptide,cytochrome P450, family 716, subfamily A, polypeptide
Soltu.DM.01G015070	GeneID:102584330	APUM12	pumilio
Soltu.DM.01G015090	GeneID:102577525	CPN60B2	TCP-1/cpn60 chaperonin family protein,TCP-1/cpn60 chaperonin family protein
Soltu.DM.01G015110	GeneID:102582682	PBL16	Protein kinase superfamily protein
Soltu.DM.01G015160	GeneID:102601727		hypothetical protein
Soltu.DM.01G015190	GeneID:102583016	ECT2	evolutionarily conserved C-terminal region,evolutionarily conserved C-terminal region
Soltu.DM.01G015210	GeneID:102583345		antitermination NusB domain-containing protein,antitermination NusB domain-containing protein
Soltu.DM.01G015220	GeneID:107062864		hypothetical protein
Soltu.DM.01G015230	GeneID:102583666	TBP	TATA binding protein,TATA binding protein,TATA binding protein
Soltu.DM.01G015240	GeneID:102584009	DIN4	Transketolase family protein,Transketolase family protein,Transketolase family protein
Soltu.DM.01G015310	GeneID:102600186		hypothetical protein,hypothetical protein
Soltu.DM.01G015330	GeneID:102600186		hypothetical protein
Soltu.DM.01G015340	GeneID:102600186	SCC3	sister-chromatid cohesion protein
Soltu.DM.01G015430	GeneID:102596468		Pyruvate kinase family protein
Soltu.DM.01G015470	GeneID:107062465		binding
Soltu.DM.01G015480	GeneID:102602392		hypothetical protein
Soltu.DM.01G015510	GeneID:102578877	FLOT1	SPFH/Band 7/PHB domain-containing membrane-associated protein family
Soltu.DM.01G015560	GeneID:107062465		binding,binding
Soltu.DM.01G015570	GeneID:102602392		hypothetical protein
Soltu.DM.01G015620	GeneID:102597768	FDH1	formate dehydrogenase
Soltu.DM.01G015690	GeneID:102602392		binding
Soltu.DM.01G015710	GeneID:107060799		receptor like protein
Soltu.DM.01G015840	GeneID:102578980	SIRP1	RING/U-box superfamily protein,RING/U-box superfamily protein,RING/U-box superfamily protein,RING/U-box superfamily protein,RING/U-box superfamily protein,RING/U-box superfamily protein,RING/U-box superfamily protein,RING/U-box superfamily protein,RING/U-box superfamily protein,RING/U-box superfamily protein
Soltu.DM.01G015850	GeneID:102578643		conserved hypothetical protein
Soltu.DM.01G015870	GeneID:102578210	GGCT2	ChaC-like family protein
Soltu.DM.01G015880	GeneID:102606203	RHIP1	conserved hypothetical protein,conserved hypothetical protein
Soltu.DM.01G015970	GeneID:102605458	S2P	Peptidase M50 family protein
Soltu.DM.01G015980	GeneID:102605458	S2P	Peptidase M50 family protein,Peptidase M50 family protein
Soltu.DM.01G015990			hypothetical protein
Soltu.DM.01G016000	GeneID:102603557		conserved hypothetical protein
Soltu.DM.01G016020	GeneID:102579723	KIN14T	P-loop containing nucleoside triphosphate hydrolases superfamily protein
Soltu.DM.01G016030	GeneID:102606138	KIN14B	hypothetical protein
Soltu.DM.01G016040	GeneID:102603895	PCMP-E13	Pentatricopeptide repeat (PPR) superfamily protein
Soltu.DM.01G016050	GeneID:102604455	QKY	C2 calcium/lipid-binding plant phosphoribosyltransferase family protein,C2 calcium/lipid-binding plant phosphoribosyltransferase family protein
Soltu.DM.01G016190	GeneID:102589727	PURA1	purin-rich alpha
Soltu.DM.01G016210			hypothetical protein
Soltu.DM.01G016220	GeneID:102585591	fluG	glutamate-ammonia ligases;catalytics;glutamate-ammonia ligases
Soltu.DM.01G016260	GeneID:102590572		glutamate-ammonia ligases;catalytics;glutamate-ammonia ligases
Soltu.DM.01G016280	GeneID:102605806	SYT5	Calcium-dependent lipid-binding (CaLB domain) family protein
Soltu.DM.01G016430	GeneID:107059642	fluG	glutamate-ammonia ligases;catalytics;glutamate-ammonia ligases,glutamate-ammonia ligases;catalytics;glutamate-ammonia ligases
Soltu.DM.01G016440	GeneID:102592743		glutamate-ammonia ligases;catalytics;glutamate-ammonia ligases
Soltu.DM.01G016450	GeneID:102592743		glutamate-ammonia ligases;catalytics;glutamate-ammonia ligases
Soltu.DM.01G016470	GeneID:102592743	fluG	glutamate-ammonia ligases;catalytics;glutamate-ammonia ligases
Soltu.DM.01G016490	GeneID:102589348	At3g57200	Glycosyltransferase-like At3g57200
Soltu.DM.01G016590			hypothetical protein
Soltu.DM.01G016600	GeneID:102589727	PURA1	purin-rich alpha,purin-rich alpha
Soltu.DM.01G016620	GeneID:102589727	PURA1	purin-rich alpha
Soltu.DM.01G016630	GeneID:102593743		oxidoreductases
Soltu.DM.01G016650	GeneID:107059637		hypothetical protein
Soltu.DM.01G016680	GeneID:102590477		SKU5 similar
Soltu.DM.01G016690	GeneID:102595391	CPX	Coproporphyrinogen III oxidase
Soltu.DM.01G016750	GeneID:102587469	RPL23A	Ribosomal protein L14p/L23e family protein,Ribosomal protein L14p/L23e family protein
Soltu.DM.01G016760	GeneID:107062825		hypothetical protein
Soltu.DM.01G016770	GeneID:102591278	At1g54610	Protein kinase superfamily protein
Soltu.DM.01G016780	GeneID:102584053		ARM repeat superfamily protein
Soltu.DM.01G016790	GeneID:102584053		ARM repeat superfamily protein
Soltu.DM.01G016800			hypothetical protein
Soltu.DM.01G016900	GeneID:102577910	DET1	light-mediated development protein 1 / deetiolated1 (DET1)
Soltu.DM.01G016910	GeneID:102577910	DET1	light-mediated development protein 1 / deetiolated1 (DET1)
Soltu.DM.01G016940			hypothetical protein
Soltu.DM.01G016950	GeneID:102597577	UVR8	ankyrin repeat family protein / regulator of chromosome condensation (RCC1) family protein
Soltu.DM.01G017030	GeneID:102590508	DRB1	dsRNA-binding protein
Soltu.DM.01G017040	GeneID:102590508	DBR4	double-stranded-RNA-binding protein
Soltu.DM.01G017110	GeneID:107058719		hypothetical protein
Soltu.DM.01G017170	GeneID:102589647	ura7	CTP synthase family protein,CTP synthase family protein
Soltu.DM.01G017190	GeneID:102589318	SYP132	syntaxin of plants
Soltu.DM.01G017210	GeneID:102589318	SYP132	syntaxin of plants,syntaxin of plants,syntaxin of plants
Soltu.DM.01G017220	GeneID:102588778	At5g03795	Exostosin family protein
Soltu.DM.01G017230	GeneID:102588778	At3g07620	Exostosin family protein
Soltu.DM.01G017240	GeneID:102588229	RPL34	Ribosomal protein L34
Soltu.DM.01G017250	GeneID:102587480		hypothetical protein
Soltu.DM.01G017290	GeneID:102586805	SIP2-1	small and basic intrinsic protein 2;1
Soltu.DM.01G017400	GeneID:102586258		conserved hypothetical protein
Soltu.DM.01G017420	GeneID:102578245	At3g01520	Adenine nucleotide alpha hydrolases-like superfamily protein
Soltu.DM.01G017530	GeneID:102578572	At2g40860/At2g40870	protein kinase family protein / protein phosphatase 2C ( PP2C) family protein,protein kinase family protein / protein phosphatase 2C ( PP2C) family protein,protein kinase family protein / protein phosphatase 2C ( PP2C) family protein,protein kinase family protein / protein phosphatase 2C ( PP2C) family protein
Soltu.DM.01G017560	GeneID:102579565	TGD4	pigment defective
Soltu.DM.01G017570	GeneID:102579565	TGD4	pigment defective
Soltu.DM.01G017610	GeneID:102579893	ERF020	Integrase-type DNA-binding superfamily protein
Soltu.DM.01G017620	GeneID:102598415		conserved hypothetical protein
Soltu.DM.01G017630	GeneID:102598415		conserved hypothetical protein
Soltu.DM.01G017660	GeneID:102580539	RPL3B	ribosomal protein L3 plastid,ribosomal protein L3 plastid,ribosomal protein L3 plastid,ribosomal protein L3 plastid,ribosomal protein L3 plastid
Soltu.DM.01G017670	GeneID:102580539	RPL3B	ribosomal protein L3 plastid
Soltu.DM.01G017690	GeneID:102580217	PDK	pyruvate dehydrogenase kinase
Soltu.DM.01G017830	GeneID:102581855	H3C2	Histone superfamily protein
Soltu.DM.01G017840			hypothetical protein,hypothetical protein
Soltu.DM.01G017860	GeneID:102581788	EMB2750	Tetratricopeptide repeat (TPR)-like superfamily protein
Soltu.DM.01G017870	GeneID:102601751	UBP13	TRAF-like family protein
Soltu.DM.01G017940	GeneID:102582112	CAMTA3	signal responsive
Soltu.DM.01G017980	GeneID:102583007	KIN12C	phragmoplast orienting kinesin
Soltu.DM.01G018090	GeneID:102583995	At3g59020	ARM repeat superfamily protein
Soltu.DM.01G018160	GeneID:102582788		hypothetical protein
Soltu.DM.01G018210	GeneID:102577686	ARF	ADP-ribosylation factor A1F
Soltu.DM.01G018220	GeneID:102582779	SAMC2	Mitochondrial substrate carrier family protein
Soltu.DM.01G018330	GeneID:102584978	RH40	DEAD box RNA helicase family protein,DEAD box RNA helicase family protein,DEAD box RNA helicase family protein
Soltu.DM.01G018340	GeneID:102585305	BOR1	HCO3- transporter family,HCO3- transporter family,HCO3- transporter family,HCO3- transporter family
Soltu.DM.01G018350	GeneID:102585853		Complex 1 protein (LYR family) domain containing protein,Complex 1 protein (LYR family) domain containing protein
Soltu.DM.01G018380	GeneID:102587958	VAR3	zinc finger (Ran-binding) family protein
Soltu.DM.01G018420	GeneID:102588822	RPS1	ribosomal protein S1
Soltu.DM.01G018470	GeneID:102589147	mtr1	zinc knuckle (CCHC-type) family protein
Soltu.DM.01G018480	GeneID:102597889	ADH1	alcohol dehydrogenase
Soltu.DM.01G018500			hypothetical protein
Soltu.DM.01G018520	GeneID:102590690	UPL6	ubiquitin protein ligase
Soltu.DM.01G018530	GeneID:102590690	UPL6	ubiquitin protein ligase
Soltu.DM.01G018540	GeneID:107059660	At1g65750	Ribonuclease H-like superfamily protein
Soltu.DM.01G018550	GeneID:102590690	UPL6	ubiquitin protein ligase
Soltu.DM.01G018600	GeneID:102591265	MYB78	myb domain protein
Soltu.DM.01G018650	GeneID:102588076	RPL37A	Zinc-binding ribosomal protein family protein
Soltu.DM.01G018680	GeneID:102589696	GA2OX2	gibberellin 2-oxidase
Soltu.DM.01G018690	GeneID:102591938	INVC	Plant neutral invertase family protein
Soltu.DM.01G018710			hypothetical protein
Soltu.DM.01G018730			hypothetical protein
Soltu.DM.01G018740	GeneID:102593280	SFR2	Glycosyl hydrolase superfamily protein
Soltu.DM.01G018750	GeneID:102593605	AGDP1	agenet domain-containing protein,agenet domain-containing protein,agenet domain-containing protein,agenet domain-containing protein,agenet domain-containing protein
Soltu.DM.01G018760	GeneID:102594367		Translation elongation factor EF1B/ribosomal protein S6 family protein
Soltu.DM.01G018770	GeneID:102594699	At3g48810	Pentatricopeptide repeat (PPR) superfamily protein
Soltu.DM.01G018780	GeneID:102595034		Rab5-interacting family protein,Rab5-interacting family protein
Soltu.DM.01G018790	GeneID:102595580	RWA2	O-acetyltransferase family protein
Soltu.DM.01G018800	GeneID:102595923	PAPS3	poly(A) polymerase,poly(A) polymerase,poly(A) polymerase,poly(A) polymerase
Soltu.DM.01G018870	GeneID:102603436	CPRD49	SGNH hydrolase-type esterase superfamily protein
Soltu.DM.01G018980	GeneID:102597124		conserved hypothetical protein,conserved hypothetical protein,conserved hypothetical protein
Soltu.DM.01G019000	GeneID:102597452	GAL1	Mevalonate/galactokinase family protein
Soltu.DM.01G019020	GeneID:102581555	FCA	RNA binding;abscisic acid binding,RNA binding;abscisic acid binding
Soltu.DM.01G019050	GeneID:102603859		DNA binding;DNA-directed RNA polymerases
Soltu.DM.01G019100	GeneID:102582765	PER40	Peroxidase superfamily protein
Soltu.DM.01G019110	GeneID:102593686		Ribosomal protein S18,Ribosomal protein S18,Ribosomal protein S18
Soltu.DM.01G019120	GeneID:102595364		hypothetical protein
Soltu.DM.01G019130	GeneID:102595364		Ribosomal protein S18
Soltu.DM.01G019140	GeneID:102583101	WRKY48	WRKY DNA-binding protein
Soltu.DM.01G019150	GeneID:102585628		hypothetical protein
Soltu.DM.01G019170	GeneID:102583427	At5g49510	prefoldin
Soltu.DM.01G019180	GeneID:102583427	At5g49510	prefoldin
Soltu.DM.01G019200	GeneID:102583760	BHLH148	sequence-specific DNA binding transcription factors,sequence-specific DNA binding transcription factors
Soltu.DM.01G019220	GeneID:102595157	GPI8	Peptidase C13 family
Soltu.DM.01G019360	GeneID:102593468	CP1	Ca2+-binding protein
Soltu.DM.01G019370	GeneID:102593130		conserved hypothetical protein
Soltu.DM.01G019390	GeneID:102592794	ECHIA	enoyl-CoA hydratase/isomerase A
Soltu.DM.01G019410			hypothetical protein
Soltu.DM.01G019440	GeneID:102584546	PER29	Peroxidase family protein
Soltu.DM.01G019500	GeneID:102580545	SIS8	PAS domain-containing protein tyrosine kinase family protein,PAS domain-containing protein tyrosine kinase family protein
Soltu.DM.01G019510	GeneID:102577925	PHYB	phytochrome B,phytochrome B
Soltu.DM.01G019520	GeneID:102579671	ACLB-2	ATP citrate lyase subunit B
Soltu.DM.01G019650	GeneID:107062785		hypothetical protein
Soltu.DM.01G019660			hypothetical protein
Soltu.DM.01G019670			hypothetical protein
Soltu.DM.01G019680	GeneID:107062781		hypothetical protein
Soltu.DM.01G019690	GeneID:107062781		hypothetical protein,hypothetical protein
Soltu.DM.01G019700	GeneID:102596734		hypothetical protein,hypothetical protein,hypothetical protein,hypothetical protein
Soltu.DM.01G019710	GeneID:102578577	RPA1B	RPA70-kDa subunit B
Soltu.DM.01G019750	GeneID:102582561	ANX1	Malectin/receptor-like protein kinase family protein
Soltu.DM.01G019770	GeneID:102606238		Nucleic acid-binding proteins superfamily,Nucleic acid-binding proteins superfamily
Soltu.DM.01G019780	GeneID:102605897	PHOS32	Adenine nucleotide alpha hydrolases-like superfamily protein
Soltu.DM.01G019800	GeneID:102581902	GAI1	RGA-like
Soltu.DM.01G019810	GeneID:102581568	RGL2	RGA-like
Soltu.DM.01G019820	GeneID:102605560	GLUB2	Glycosyl hydrolase superfamily protein
Soltu.DM.01G019830	GeneID:102581231		Glycosyl hydrolase superfamily protein
Soltu.DM.01G019850	GeneID:102605560	GLUB2	Glycosyl hydrolase superfamily protein
Soltu.DM.01G019860	GeneID:102601289	ATG16	WD40/YVTN repeat-like-containing domain;Bromodomain
Soltu.DM.01G019870	GeneID:102601628		zinc knuckle (CCHC-type) family protein,zinc knuckle (CCHC-type) family protein
Soltu.DM.01G019890	GeneID:102602189	OEP162	Mitochondrial import inner membrane translocase subunit Tim17/Tim22/Tim23 family protein
Soltu.DM.01G019900	GeneID:102602525	SPBC216.01c	binding
Soltu.DM.01G019910	GeneID:102602525	SPBC216.01c	binding,binding
Soltu.DM.01G019920	GeneID:102602525	PSY2	binding
Soltu.DM.01G019930			hypothetical protein
Soltu.DM.01G019940	GeneID:102578495	COL5	CONSTANS-like
Soltu.DM.01G019950	GeneID:102602861	SAR2	Ras-related small GTP-binding family protein
Soltu.DM.01G019960	GeneID:102603199	CAMTA6	calmodulin binding;transcription regulators
Soltu.DM.01G019970			hypothetical protein
Soltu.DM.01G019980	GeneID:102603199	CAMTA5	calmodulin binding;transcription regulators
Soltu.DM.01G019990	GeneID:102603540	AAE7	acyl-activating enzyme
Soltu.DM.01G020010	GeneID:102603879		cAMP-regulated phosphoprotein 19-related protein,cAMP-regulated phosphoprotein 19-related protein,cAMP-regulated phosphoprotein 19-related protein,cAMP-regulated phosphoprotein 19-related protein
Soltu.DM.01G020020	GeneID:102604436	PPR40	pentatricopeptide (PPR) domain protein
Soltu.DM.01G020030			Glycine-rich protein family,Glycine-rich protein family
Soltu.DM.01G020050	GeneID:102605546	AMSH3	associated molecule with the SH3 domain of STAM
Soltu.DM.01G020170	GeneID:102578456	IMPA1	importin alpha isoform,importin alpha isoform,importin alpha isoform
Soltu.DM.01G020180	GeneID:107062111	CLSY3	chromatin remodeling
Soltu.DM.01G020190	GeneID:102606451		Protein of unknown function (DUF1218)
Soltu.DM.01G020210	GeneID:107062110	ZFP5	zinc finger protein
Soltu.DM.01G020220	GeneID:102606116		DUF4378 domain containing protein
Soltu.DM.01G020260	GeneID:102580153	GATA17	GATA transcription factor,GATA transcription factor
Soltu.DM.01G020270	GeneID:107058134		Polyketide cyclase/dehydrase and lipid transport superfamily protein
Soltu.DM.01G020280	GeneID:102579606	OsI_15387	NAD(P)-linked oxidoreductase superfamily protein,NAD(P)-linked oxidoreductase superfamily protein
Soltu.DM.01G020290	GeneID:107058135		hypothetical protein
Soltu.DM.01G020300	GeneID:102579279	COBL7	COBRA-like protein-7 precursor
Soltu.DM.01G020310	GeneID:102578736	ARR1	response regulator,response regulator,response regulator,response regulator
Soltu.DM.01G020330	GeneID:102578393	DI19-4	Drought-responsive family protein
Soltu.DM.01G020340	GeneID:102606391		Protein of unknown function (DUF789),Protein of unknown function (DUF789)
Soltu.DM.01G020350	GeneID:102600379		Mono-/di-acylglycerol lipase, N-terminal;Lipase, class
Soltu.DM.01G020370	GeneID:102599725	ATJ49	Chaperone DnaJ-domain superfamily protein
Soltu.DM.01G020380	GeneID:102600058	APUM24	pumilio
Soltu.DM.01G020440	GeneID:102599182	HIPP23	Heavy metal transport/detoxification superfamily protein ,Heavy metal transport/detoxification superfamily protein ,Heavy metal transport/detoxification superfamily protein
Soltu.DM.01G020460	GeneID:102598860	At3g05640	Protein phosphatase 2C family protein,Protein phosphatase 2C family protein,Protein phosphatase 2C family protein,Protein phosphatase 2C family protein,Protein phosphatase 2C family protein
Soltu.DM.01G020470	GeneID:102598530	TEN1	Telomere-capping, CST complex subunit domain containing protein
Soltu.DM.01G020480	GeneID:102597975	PLDZETA1	phospholipase D P1
Soltu.DM.01G020490	GeneID:102603418	At3g18150	RNI-like superfamily protein
Soltu.DM.01G020510			hypothetical protein
Soltu.DM.01G020520	GeneID:102596342		hypothetical protein
Soltu.DM.01G020530			hypothetical protein
Soltu.DM.01G020550	GeneID:102603085	At5g02930	F-box/RNI-like superfamily protein
Soltu.DM.01G020560	GeneID:102582247		hypothetical protein
Soltu.DM.01G020570	GeneID:102577768		regulatory particle triple-A ATPase
Soltu.DM.01G020580	GeneID:102595785	At3g18150	RNI-like superfamily protein
Soltu.DM.01G020600	GeneID:102595785		hypothetical protein
Soltu.DM.01G020680	GeneID:107061834		hydroxyproline-rich glycoprotein family protein
Soltu.DM.01G020690	GeneID:102595459		hydroxyproline-rich glycoprotein family protein
Soltu.DM.01G020750	GeneID:102601409	At4g27270	Quinone reductase family protein
Soltu.DM.01G020760	GeneID:102594911		hydroxyproline-rich glycoprotein family protein
Soltu.DM.01G020840	GeneID:102594588	RAP2-3	ethylene-responsive element binding protein
Soltu.DM.01G020850	GeneID:102594024	N	nucleoside-triphosphatases;transmembrane receptors;nucleotide binding;ATP binding
Soltu.DM.01G020860	GeneID:102594024		hypothetical protein
Soltu.DM.01G020870			hypothetical protein
Soltu.DM.01G020880	GeneID:102593700	FKBP70	Tetratricopeptide repeat (TPR)-like superfamily protein
Soltu.DM.01G020890	GeneID:102593042	MORF3	plastid developmental protein DAG, putative
Soltu.DM.01G020900	GeneID:102600709	plaa2	Pectin lyase-like superfamily protein
Soltu.DM.01G020950			hypothetical protein
Soltu.DM.01G021090			hypothetical protein
Soltu.DM.01G021100			hypothetical protein
Soltu.DM.01G021140	GeneID:102592702		hypothetical protein
Soltu.DM.01G021150			hypothetical protein
Soltu.DM.01G021170	GeneID:107059049		hypothetical protein
Soltu.DM.01G021220			hypothetical protein
Soltu.DM.01G021250			hypothetical protein
Soltu.DM.01G021260	GeneID:102592751	IBR3	acyl-CoA dehydrogenase-related,acyl-CoA dehydrogenase-related,acyl-CoA dehydrogenase-related,acyl-CoA dehydrogenase-related,acyl-CoA dehydrogenase-related
Soltu.DM.01G021270			hypothetical protein
Soltu.DM.01G021450	GeneID:102591415	ATL2	TOXICOS EN LEVADURA
Soltu.DM.01G021460	GeneID:102591081		conserved hypothetical protein
Soltu.DM.01G021470	GeneID:102590723		alpha/beta-Hydrolases superfamily protein,alpha/beta-Hydrolases superfamily protein
Soltu.DM.01G021480	GeneID:102590378	YNR064C	alpha/beta-Hydrolases superfamily protein
Soltu.DM.01G021490	GeneID:102590064	FAHD1	Fumarylacetoacetate (FAA) hydrolase family,Fumarylacetoacetate (FAA) hydrolase family
Soltu.DM.01G021500	GeneID:102593570	AGL28	AGAMOUS-like
Soltu.DM.01G021510	GeneID:102589503	GEX2	gamete expressed,gamete expressed,gamete expressed
Soltu.DM.01G021550	GeneID:102589176	BCE2	2-oxoacid dehydrogenases acyltransferase family protein
Soltu.DM.01G021570	GeneID:102588198	DTX55	MATE efflux family protein
Soltu.DM.01G021580	GeneID:102587874	FLZ15	Protein of unknown function (DUF581)
Soltu.DM.01G021590	GeneID:102587230		Dynein light chain type 1 family protein
Soltu.DM.01G021600	GeneID:102598688		FANCI solenoid 4 domain containing protein
Soltu.DM.01G021620	GeneID:102586890		multifunctional protein
Soltu.DM.01G021640	GeneID:102586553		conserved hypothetical protein
Soltu.DM.01G021660	GeneID:102606026	URH1	uridine-ribohydrolase
Soltu.DM.01G021670	GeneID:102585893		Pollen Ole e 1 allergen and extensin family protein
Soltu.DM.01G021680			hypothetical protein
Soltu.DM.01G021690	GeneID:102585342	tif213	eukaryotic translation initiation factor 2 gamma subunit
Soltu.DM.01G021700	GeneID:102598343	UXS4	UDP-xylose synthase
Soltu.DM.01G021720	GeneID:102585010		Hypoxia-responsive family protein
Soltu.DM.01G021730	GeneID:102593570		MADS-box transcription factor family protein
Soltu.DM.01G021740	GeneID:102584479	CERBERUS	Transducin/WD40 repeat-like superfamily protein
Soltu.DM.01G021750			hypothetical protein
Soltu.DM.01G021770	GeneID:102583917		conserved hypothetical protein
Soltu.DM.01G021780	GeneID:102583358	ATJ49	Heat shock protein DnaJ, N-terminal with domain of unknown function (DUF1977)
Soltu.DM.01G021820	GeneID:102581369	KIN13A	P-loop containing nucleoside triphosphate hydrolases superfamily protein,P-loop containing nucleoside triphosphate hydrolases superfamily protein
Soltu.DM.01G021840	GeneID:102581930	ESD4	Cysteine proteinases superfamily protein
Soltu.DM.01G021850	GeneID:102581028	RPS21C	Ribosomal protein S21e
Soltu.DM.01G021860	GeneID:102597374	At3g30340	nodulin MtN21 /EamA-like transporter family protein
Soltu.DM.01G021870	GeneID:107059767		conserved hypothetical protein
Soltu.DM.01G021880	GeneID:102580475	At3g16560	Protein phosphatase 2C family protein,Protein phosphatase 2C family protein,Protein phosphatase 2C family protein
Soltu.DM.01G021890	GeneID:102580148	HIPP36	Heavy metal transport/detoxification superfamily protein ,Heavy metal transport/detoxification superfamily protein ,Heavy metal transport/detoxification superfamily protein
Soltu.DM.01G021900	GeneID:102579826		conserved hypothetical protein
Soltu.DM.01G021910	GeneID:102579500	DIR1	Bifunctional inhibitor/lipid-transfer protein/seed storage 2S albumin superfamily protein
Soltu.DM.01G021920	GeneID:102579175	VAMP724	vesicle-associated membrane protein
Soltu.DM.01G021930	GeneID:107059782	CYP83B1	cytochrome P450, family 83, subfamily B, polypeptide
Soltu.DM.01G021960	GeneID:102578498	RAA1	flowering promoting factor
Soltu.DM.01G021970	GeneID:102606266	SRC2	Calcium-dependent lipid-binding (CaLB domain) family protein,Calcium-dependent lipid-binding (CaLB domain) family protein
Soltu.DM.01G021980	GeneID:107059266	At3g23880	F-box and associated interaction domains-containing protein,F-box and associated interaction domains-containing protein
Soltu.DM.01G021990	GeneID:107059266	At3g23880	F-box and associated interaction domains-containing protein
Soltu.DM.01G022000	GeneID:102578620	RKL1	receptor-like kinase
Soltu.DM.01G022010	GeneID:102605926	At3g23880	F-box and associated interaction domains-containing protein
Soltu.DM.01G022020	GeneID:102596389	ATX1	Tudor/PWWP/MBT superfamily protein
Soltu.DM.01G022030	GeneID:102605592	At5g48970	Mitochondrial substrate carrier family protein
Soltu.DM.01G022040	GeneID:102605259		conserved hypothetical protein
Soltu.DM.01G022050	GeneID:102604919		conserved hypothetical protein,conserved hypothetical protein
Soltu.DM.01G022060	GeneID:102604580	NFYB5	nuclear factor Y, subunit B5
Soltu.DM.01G022070	GeneID:102596066	CUL1	cullin
Soltu.DM.01G022080	GeneID:102603007	CUL1	cullin
Soltu.DM.01G022090	GeneID:102603007	CUL1	cullin,cullin
Soltu.DM.01G022100	GeneID:102603346	CUL1	cullin
Soltu.DM.01G022110	GeneID:102603007	CUL1	cullin
Soltu.DM.01G022120	GeneID:102603007	CUL1	cullin
Soltu.DM.01G022150	GeneID:102603683	CUL1	cullin
Soltu.DM.01G022170	GeneID:102603007	CUL1	cullin,cullin,cullin,cullin
Soltu.DM.01G022180	GeneID:102602675		conserved hypothetical protein
Soltu.DM.01G022190	GeneID:102602338	DVR	NAD(P)-binding Rossmann-fold superfamily protein,NAD(P)-binding Rossmann-fold superfamily protein
Soltu.DM.01G022200	GeneID:102602009	IN26	conserved hypothetical protein
Soltu.DM.01G022220	GeneID:102601676		conserved hypothetical protein
Soltu.DM.01G022260	GeneID:102600991	MIEL1	CHY-type/CTCHY-type/RING-type Zinc finger protein,CHY-type/CTCHY-type/RING-type Zinc finger protein
Soltu.DM.01G022270	GeneID:102600646		hypothetical protein
Soltu.DM.01G022280	GeneID:102600103		alpha/beta-Hydrolases superfamily protein,alpha/beta-Hydrolases superfamily protein
Soltu.DM.01G022290	GeneID:102599561	Os01g0367900	chromatin-remodeling protein,chromatin-remodeling protein
Soltu.DM.01G022300	GeneID:102599236	PBL27	Protein kinase superfamily protein
Soltu.DM.01G022310	GeneID:102599236	PBL27	Protein kinase superfamily protein
Soltu.DM.01G022320	GeneID:102598912	GRXS10	Glutaredoxin family protein
Soltu.DM.01G022330	GeneID:102598582	GRXS3	Thioredoxin superfamily protein
Soltu.DM.01G022350	GeneID:102597813	ACBP4	Galactose oxidase/kelch repeat superfamily protein,Galactose oxidase/kelch repeat superfamily protein
Soltu.DM.01G022360	GeneID:102597497	APC7	tetratricopeptide repeat (TPR)-containing protein
Soltu.DM.01G022370	GeneID:102581224		hypothetical protein
Soltu.DM.01G022380	GeneID:102596844	TON2	tonneau 2 (TON2)
Soltu.DM.01G022390	GeneID:102596287	ACR4	Protein kinase superfamily protein,Protein kinase superfamily protein,Protein kinase superfamily protein
Soltu.DM.01G022400	GeneID:102593751	CSLD4	cellulose synthase like D4
Soltu.DM.01G022410	GeneID:102595954	OBGL	GTP1/OBG family protein
Soltu.DM.01G022430	GeneID:102595954	OBGL	GTP1/OBG family protein
Soltu.DM.01G022450	GeneID:102595615	At2g47850	Zinc finger C-x8-C-x5-C-x3-H type family protein
Soltu.DM.01G022460	GeneID:102595287	ALY3	DIRP ;Myb-like DNA-binding domain
Soltu.DM.01G022500	GeneID:102594734		conserved hypothetical protein
Soltu.DM.01G022510	GeneID:102594181	SNF4	homolog of yeast sucrose nonfermenting,homolog of yeast sucrose nonfermenting,homolog of yeast sucrose nonfermenting
Soltu.DM.01G022520	GeneID:102592530		CW-type Zinc Finger,CW-type Zinc Finger
Soltu.DM.01G022530	GeneID:102591514	SRG1	2-oxoglutarate (2OG) and Fe(II)-dependent oxygenase superfamily protein
Soltu.DM.01G022540	GeneID:102591188		NAD(P)-binding Rossmann-fold superfamily protein,NAD(P)-binding Rossmann-fold superfamily protein
Soltu.DM.01G022550	GeneID:102590828	At1g54610	Protein kinase superfamily protein
Soltu.DM.01G022560			hypothetical protein
Soltu.DM.01G022570	GeneID:102590483	BAM9	beta-amylase,beta-amylase
Soltu.DM.01G022580	GeneID:102589959	TULP6	tubby like protein,tubby like protein,tubby like protein
Soltu.DM.01G022590	GeneID:102593089		hypothetical protein,hypothetical protein
Soltu.DM.01G022600	GeneID:102589621	NHX2	sodium hydrogen exchanger,sodium hydrogen exchanger
Soltu.DM.01G022630	GeneID:102588851	PVA22	vesicle associated protein
Soltu.DM.01G022640	GeneID:102588531	ACP1	acyl carrier protein
Soltu.DM.01G022650	GeneID:102577750	SODCC.5	copper/zinc superoxide dismutase
Soltu.DM.01G022660	GeneID:102577865	EMB3004	dehydroquinate dehydratase, putative / shikimate dehydrogenase, putative
Soltu.DM.01G022690	GeneID:102577865	EMB3004	dehydroquinate dehydratase, putative / shikimate dehydrogenase, putative
Soltu.DM.01G022770	GeneID:102580437		DNAJ heat shock N-terminal domain-containing protein
Soltu.DM.01G022780	GeneID:102580437	ATJ49	DNAJ heat shock N-terminal domain-containing protein
Soltu.DM.01G022790	GeneID:102592152		BRCT domain-containing DNA repair protein
Soltu.DM.01G022800	GeneID:102592492		RING/U-box superfamily protein,RING/U-box superfamily protein,RING/U-box superfamily protein,RING/U-box superfamily protein,RING/U-box superfamily protein
Soltu.DM.01G022810	GeneID:102580993	VIT_07s0104g01170	C2H2 and C2HC zinc fingers superfamily protein
Soltu.DM.01G022860	GeneID:102593508	PER24	Peroxidase superfamily protein
Soltu.DM.01G022910	GeneID:102577792	TKT2	Deoxyxylulose-5-phosphate synthase
Soltu.DM.01G022920	GeneID:102582329	RALF	ralf-like
Soltu.DM.01G022930	GeneID:102582670	HSBP	heat shock factor binding protein
Soltu.DM.01G022940	GeneID:102583005	XXT2	UDP-xylosyltransferase
Soltu.DM.01G022960	GeneID:102583336	CPR1	F-box family protein,F-box family protein
Soltu.DM.01G023020	GeneID:107062519	MBD2	methyl-CPG-binding domain protein
Soltu.DM.01G023030	GeneID:102594142	R1B-12	Disease resistance protein (CC-NBS-LRR class) family,Disease resistance protein (CC-NBS-LRR class) family
Soltu.DM.01G023040	GeneID:102583655	OVA2	tRNA synthetase class I (I, L, M and V) family protein
Soltu.DM.01G023050	GeneID:102577760		Plant basic secretory protein (BSP) family protein
Soltu.DM.01G023060	GeneID:102584314	At3g06240	F-box family protein
Soltu.DM.01G023090	GeneID:102584314	At3g06240	F-box and associated interaction domains-containing protein
Soltu.DM.01G023100	GeneID:107062523	At3g06240	F-box and associated interaction domains-containing protein
Soltu.DM.01G023140	GeneID:102584657	TOC159	translocon at the outer envelope membrane of chloroplasts
Soltu.DM.01G023170	GeneID:102595792	FBL25	F-box/RNI-like superfamily protein
Soltu.DM.01G023180	GeneID:102585300	BAM3	Leucine-rich receptor-like protein kinase family protein
Soltu.DM.01G023200	GeneID:102585639	At3g06240	F-box family protein
Soltu.DM.01G023210	GeneID:102585639	At3g06240	F-box family protein
Soltu.DM.01G023220	GeneID:102585974		conserved hypothetical protein,conserved hypothetical protein,conserved hypothetical protein,conserved hypothetical protein,conserved hypothetical protein
Soltu.DM.01G023230	GeneID:102586980		ARM repeat superfamily protein
Soltu.DM.01G023240	GeneID:102587317	At3g06920	Tetratricopeptide repeat (TPR)-like superfamily protein,Tetratricopeptide repeat (TPR)-like superfamily protein
Soltu.DM.01G023270	GeneID:107062525	At3g25182	Domain of unknown function (DUF313)
Soltu.DM.01G023290	GeneID:102588065		BTB/POZ domain-containing protein
Soltu.DM.01G023300	GeneID:102588391	ABCC14	multidrug resistance-associated protein
Soltu.DM.01G023310	GeneID:102588722	SCL28	SC35-like splicing factor,SC35-like splicing factor,SC35-like splicing factor
Soltu.DM.01G023320	GeneID:102589373	SPL7	squamosa promoter binding protein-like,squamosa promoter binding protein-like
Soltu.DM.01G023330	GeneID:102582786	At5g18840	Major facilitator superfamily protein
Soltu.DM.01G023350	GeneID:102596469		transducin family protein / WD-40 repeat family protein
Soltu.DM.01G023360	GeneID:102590451	SPBC1683.06c	inosine-uridine preferring nucleoside hydrolase family protein,inosine-uridine preferring nucleoside hydrolase family protein
Soltu.DM.01G023390	GeneID:102581855	H3C2	Histone superfamily protein
Soltu.DM.01G023400	GeneID:102590085		conserved hypothetical protein
Soltu.DM.01G023410	GeneID:102590399	SPBC1683.06c	inosine-uridine preferring nucleoside hydrolase family protein
Soltu.DM.01G023430	GeneID:102590399	SPBC1683.06c	inosine-uridine preferring nucleoside hydrolase family protein
Soltu.DM.01G023440	GeneID:102590399	SPBC1683.06c	inosine-uridine preferring nucleoside hydrolase family protein
Soltu.DM.01G023450	GeneID:102590747	AHP1	histidine-containing phosphotransmitter,histidine-containing phosphotransmitter,histidine-containing phosphotransmitter,histidine-containing phosphotransmitter,histidine-containing phosphotransmitter,histidine-containing phosphotransmitter,histidine-containing phosphotransmitter,histidine-containing phosphotransmitter
Soltu.DM.01G023460	GeneID:102591537	P4H4	2-oxoglutarate (2OG) and Fe(II)-dependent oxygenase superfamily protein
Soltu.DM.01G023480	GeneID:102592431	At4g15545	conserved hypothetical protein,conserved hypothetical protein
Soltu.DM.01G023490	GeneID:107058537		conserved hypothetical protein
Soltu.DM.01G023500	GeneID:102592775	DMP2	DUF679 domain membrane protein
Soltu.DM.01G023510	GeneID:102593112		DNAse I-like superfamily protein
Soltu.DM.01G023520	GeneID:102593449		tRNA/rRNA methyltransferase (SpoU) family protein
Soltu.DM.01G023530	GeneID:102593774	PPD	pyruvate orthophosphate dikinase,pyruvate orthophosphate dikinase,pyruvate orthophosphate dikinase
Soltu.DM.01G023540	GeneID:102594091	At1g16830	Pentatricopeptide repeat (PPR) superfamily protein
Soltu.DM.01G023550			hypothetical protein
Soltu.DM.01G023560	GeneID:102594650	RF298	RING/U-box superfamily protein,RING/U-box superfamily protein,RING/U-box superfamily protein
Soltu.DM.01G023570	GeneID:102594976		Cox19-like CHCH family protein
Soltu.DM.01G023580			hypothetical protein
Soltu.DM.01G023590	GeneID:107062188		hypothetical protein,hypothetical protein
Soltu.DM.01G023600	GeneID:102595309	MSRB5	methionine sulfoxide reductase B5,methionine sulfoxide reductase B5
Soltu.DM.01G023610	GeneID:102595641	At3g06270	Protein phosphatase 2C family protein,Protein phosphatase 2C family protein,Protein phosphatase 2C family protein
Soltu.DM.01G023620	GeneID:102596192	SAMDC4	Adenosylmethionine decarboxylase family protein
Soltu.DM.01G023640			hypothetical protein
Soltu.DM.01G023650	GeneID:102588988	AP5M	clathrin adaptor complexes medium subunit family protein
Soltu.DM.01G023660		AP5M	clathrin adaptor complexes medium subunit family protein
Soltu.DM.01G023710	GeneID:102605802	At5g47540	Mo25 family protein,Mo25 family protein,Mo25 family protein,Mo25 family protein,Mo25 family protein
Soltu.DM.01G023720	GeneID:102605460		BSD domain-containing protein
Soltu.DM.01G023730	GeneID:102605126	LFG5	Bax inhibitor-1 family protein
Soltu.DM.01G023750	GeneID:102604789	At5g18950	Tetratricopeptide repeat (TPR)-like superfamily protein
Soltu.DM.01G023760	GeneID:102604333	ABCI12	cobalt ion transmembrane transporters
Soltu.DM.01G023770	GeneID:102603663	GLN2	glutamine synthetase
Soltu.DM.01G023780	GeneID:102603663		hypothetical protein
Soltu.DM.01G023790	GeneID:102603324		alpha/beta-Hydrolases superfamily protein
Soltu.DM.01G023800	GeneID:102599535		ARM repeat superfamily protein
Soltu.DM.01G023810	GeneID:102602768	BPM2	BTB-POZ and MATH domain
Soltu.DM.01G023820	GeneID:102602427	MPK16	mitogen-activated protein kinase,mitogen-activated protein kinase,mitogen-activated protein kinase
Soltu.DM.01G023840	GeneID:102602095		alpha/beta-Hydrolases superfamily protein
Soltu.DM.01G023850	GeneID:102601759		alpha/beta-Hydrolases superfamily protein,alpha/beta-Hydrolases superfamily protein
Soltu.DM.01G023860	GeneID:102601428	RNR2A	ribonucleotide reductase 2A
Soltu.DM.01G023870	GeneID:102601086	MED33A	REF4-related
Soltu.DM.01G023880	GeneID:102600730	PCMP-E42	mitochondrial editing factor
Soltu.DM.01G023890	GeneID:102600405	At5g19025	Ribosomal protein L34e superfamily protein
Soltu.DM.01G023900	GeneID:102600078	HMGCL	Aldolase superfamily protein
Soltu.DM.01G023910	GeneID:102599740	CBSDUF1	CBS domain-containing protein with a domain of unknown function (DUF21)
Soltu.DM.01G023920	GeneID:102599418	IPT5	isopentenyltransferase
Soltu.DM.01G023930	GeneID:102599096	SPAPB24D3.06c	alpha/beta-Hydrolases superfamily protein
Soltu.DM.01G023940			hypothetical protein
Soltu.DM.01G023950	GeneID:102598761		conserved hypothetical protein
Soltu.DM.01G023960	GeneID:102599208		conserved hypothetical protein
Soltu.DM.01G023970	GeneID:102598424	At4g09580	SNARE associated Golgi protein family,SNARE associated Golgi protein family
Soltu.DM.01G023980	GeneID:102598094		conserved hypothetical protein
Soltu.DM.01G023990	GeneID:102597784	LUL4	RING/U-box superfamily protein
Soltu.DM.01G024000			hypothetical protein
Soltu.DM.01G024010	GeneID:102597784	LUL4	RING/U-box superfamily protein
Soltu.DM.01G024020	GeneID:102597464	HIPP32	Heavy metal transport/detoxification superfamily protein
Soltu.DM.01G024030	GeneID:102597136	MUTE	basic helix-loop-helix (bHLH) DNA-binding superfamily protein
Soltu.DM.01G024060	GeneID:102596040	DSPTP1	dual specificity protein phosphatase,dual specificity protein phosphatase,dual specificity protein phosphatase
Soltu.DM.01G024080	GeneID:102595370	GIP2	Eukaryotic aspartyl protease family protein
Soltu.DM.01G024100	GeneID:102589423	GIP2	Eukaryotic aspartyl protease family protein
Soltu.DM.01G024140	GeneID:102590210	GIP2	Eukaryotic aspartyl protease family protein
Soltu.DM.01G024160	GeneID:102589558	GIP2	Eukaryotic aspartyl protease family protein
Soltu.DM.01G024170	GeneID:102577478	GIP2	Eukaryotic aspartyl protease family protein
Soltu.DM.01G024180	GeneID:102588581	GIP2	Eukaryotic aspartyl protease family protein
Soltu.DM.01G024190	GeneID:102577711	GIP2	Eukaryotic aspartyl protease family protein
Soltu.DM.01G024200	GeneID:102588245	GIP2	Eukaryotic aspartyl protease family protein
Soltu.DM.01G024240	GeneID:102595544	GIP2	Eukaryotic aspartyl protease family protein
Soltu.DM.01G024260	GeneID:102595544	GIP2	Eukaryotic aspartyl protease family protein
Soltu.DM.01G024280	GeneID:102595544	GIP2	Eukaryotic aspartyl protease family protein
Soltu.DM.01G024290	GeneID:102587060	NIP7-1	NOD26-like intrinsic protein 7;1
Soltu.DM.01G024300	GeneID:102586714	TSJT1	Aluminium induced protein with YGL and LRDR motifs
Soltu.DM.01G024330	GeneID:102577612		hypothetical protein
Soltu.DM.01G024340	GeneID:102577612	NFYC3	nuclear factor Y, subunit C9
Soltu.DM.01G024350	GeneID:102584947	VIT_05s0020g02800	pfkB-like carbohydrate kinase family protein
Soltu.DM.01G024370	GeneID:102584626	TBL11	TRICHOME BIREFRINGENCE-LIKE
Soltu.DM.01G024380	GeneID:102584079	ECR1	E1 C-terminal related,E1 C-terminal related
Soltu.DM.01G024400	GeneID:102583739	PRXIIF	peroxiredoxin IIF,peroxiredoxin IIF
Soltu.DM.01G024420	GeneID:102583410	RHF1A	RING-H2 group F1A
Soltu.DM.01G024430	GeneID:102583081	RH58	P-loop containing nucleoside triphosphate hydrolases superfamily protein
Soltu.DM.01G024440	GeneID:102582750	AGPS3	ADP glucose pyrophosphorylase large subunit
Soltu.DM.01G024450	GeneID:102582402	At5g19250	Glycoprotein membrane precursor GPI-anchored
Soltu.DM.01G024460	GeneID:102582080		TRAM, LAG1 and CLN8 (TLC) lipid-sensing domain containing protein
Soltu.DM.01G024470	GeneID:102581754	PNC1	peroxisomal adenine nucleotide carrier,peroxisomal adenine nucleotide carrier
Soltu.DM.01G024480	GeneID:102581424	NPK1	NPK1-related protein kinase,NPK1-related protein kinase
Soltu.DM.01G024490	GeneID:102601971	FAF3	Protein of unknown function (DUF3049)
Soltu.DM.01G024500	GeneID:102581088	KAPP	kinase associated protein phosphatase,kinase associated protein phosphatase
Soltu.DM.01G024510	GeneID:102580750	pi049	Putative RNA methyltransferase domain containing protein
Soltu.DM.01G024520	GeneID:102580405	PEX7	peroxin
Soltu.DM.01G024530	GeneID:102580750		hypothetical protein
Soltu.DM.01G024540	GeneID:102580079	CHR12	Homeotic gene regulator
Soltu.DM.01G024550	GeneID:102577808	RANGAP2	RAN GTPase activating protein,RAN GTPase activating protein
Soltu.DM.01G024580	GeneID:102579218		Cotton fibre expressed protein domain containing protein
Soltu.DM.01G024590	GeneID:102578541	ura7	CTP synthase family protein,CTP synthase family protein
Soltu.DM.01G024600	GeneID:102578541	URA7	CTP synthase family protein
Soltu.DM.01G024620	GeneID:102583205		hypothetical protein
Soltu.DM.01G024650	GeneID:102578217		conserved hypothetical protein,conserved hypothetical protein,conserved hypothetical protein
Soltu.DM.01G024660	GeneID:102605755		sucrose-phosphatase-related,sucrose-phosphatase-related
Soltu.DM.01G024670	GeneID:102605418	P	myb domain protein
Soltu.DM.01G024680	GeneID:102605081	ERDJ3B	DNAJ heat shock family protein
Soltu.DM.01G024690	GeneID:102604741	PLIP2	alpha/beta-Hydrolases superfamily protein
Soltu.DM.01G024700	GeneID:102604407		Late embryogenesis abundant protein (LEA) family protein,Late embryogenesis abundant protein (LEA) family protein
Soltu.DM.01G024710	GeneID:102594563	At4g02110	transcription coactivators
Soltu.DM.01G024720	GeneID:102603853		Heat shock protein DnaJ with tetratricopeptide repeat
Soltu.DM.01G024730	GeneID:102603514	BXL2	beta-xylosidase
Soltu.DM.01G024750	GeneID:102603172		DUF4228 domain containing protein
Soltu.DM.01G024760	GeneID:102602834	SAR1A	secretion-associated RAS super family
Soltu.DM.01G024770	GeneID:102602499	SUD1	RING/FYVE/PHD zinc finger superfamily protein,RING/FYVE/PHD zinc finger superfamily protein,RING/FYVE/PHD zinc finger superfamily protein
Soltu.DM.01G024780	GeneID:102602160	MSH6	MUTS homolog
Soltu.DM.01G024790	GeneID:102601826	ATG16	WD40/YVTN repeat-like-containing domain;Bromodomain
Soltu.DM.01G024800	GeneID:102601826		WD40/YVTN repeat-like-containing domain;Bromodomain
Soltu.DM.01G024810	GeneID:102601493	MCM7	Minichromosome maintenance (MCM2/3/5) family protein
Soltu.DM.01G024820	GeneID:102601156	VPS51	Vps51/Vps67 family (components of vesicular transport) protein
Soltu.DM.01G024850	GeneID:102600815	BZIP53	basic region/leucine zipper motif
Soltu.DM.01G024860	GeneID:102600488	CP12-1	CP12 domain-containing protein
Soltu.DM.01G024870	GeneID:107060920		conserved hypothetical protein
Soltu.DM.01G024880	GeneID:102600153	GEP	Prolyl oligopeptidase family protein,Prolyl oligopeptidase family protein
Soltu.DM.01G024890	GeneID:102599599	At4g01037	Ubiquitin carboxyl-terminal hydrolase family protein,Ubiquitin carboxyl-terminal hydrolase family protein,Ubiquitin carboxyl-terminal hydrolase family protein
Soltu.DM.01G024900	GeneID:102599273	At3g62400	Cytochrome c oxidase subunit Vc family protein
Soltu.DM.01G024910	GeneID:102598953		Calcium-dependent phosphotriesterase superfamily protein,Calcium-dependent phosphotriesterase superfamily protein
Soltu.DM.01G024920	GeneID:102598953		Calcium-dependent phosphotriesterase superfamily protein
Soltu.DM.01G024930	GeneID:102598625	TBL6	TRICHOME BIREFRINGENCE-LIKE,TRICHOME BIREFRINGENCE-LIKE
Soltu.DM.01G024940	GeneID:102598283	EZA1	SET domain-containing protein,SET domain-containing protein
Soltu.DM.01G024950	GeneID:102594224	RGL2	RGA-like
Soltu.DM.01G024960	GeneID:102597958	RGA2	GRAS family transcription factor family protein
Soltu.DM.01G024970	GeneID:102593898		conserved hypothetical protein
Soltu.DM.01G024980	GeneID:102597639	WRKY35	WRKY DNA-binding protein,WRKY DNA-binding protein,WRKY DNA-binding protein
Soltu.DM.01G024990	GeneID:102597315		HIT zinc finger ;PAPA-1-like conserved region
Soltu.DM.01G025000			hypothetical protein
Soltu.DM.01G025010	GeneID:102596991	ALE2	Protein kinase superfamily protein
Soltu.DM.01G025020	GeneID:102596658	RH24	P-loop containing nucleoside triphosphate hydrolases superfamily protein,P-loop containing nucleoside triphosphate hydrolases superfamily protein
Soltu.DM.01G025030	GeneID:102596329	At1g02370	Tetratricopeptide repeat (TPR)-like superfamily protein
Soltu.DM.01G025040	GeneID:102593579		heme binding,heme binding
Soltu.DM.01G025050	GeneID:107057673		conserved hypothetical protein
Soltu.DM.01G025070	GeneID:102596002		heme binding,heme binding
Soltu.DM.01G025080	GeneID:102595658	STS1	stachyose synthase
Soltu.DM.01G025090	GeneID:102595328	UBC23	phosphate
Soltu.DM.01G025100		UPB1	hypothetical protein
Soltu.DM.01G025110	GeneID:102577801	WRKY28	WRKY DNA-binding protein
Soltu.DM.01G025120	GeneID:102594667	At3g62310	RNA helicase family protein,RNA helicase family protein
Soltu.DM.01G025130	GeneID:102594336	LACS1	AMP-dependent synthetase and ligase family protein
Soltu.DM.01G025140	GeneID:102593578	DUF6	DOMAIN OF UNKNOWN FUNCTION 724,DOMAIN OF UNKNOWN FUNCTION 724,DOMAIN OF UNKNOWN FUNCTION 724,DOMAIN OF UNKNOWN FUNCTION 724,DOMAIN OF UNKNOWN FUNCTION 724,DOMAIN OF UNKNOWN FUNCTION 724
Soltu.DM.01G025150	GeneID:102593251	NIFU1	NFU domain protein
Soltu.DM.01G025160	GeneID:102592914	SWC4	myb-like transcription factor family protein,myb-like transcription factor family protein
Soltu.DM.01G025170	GeneID:102592578	GA2OX2	gibberellin 2-oxidase
Soltu.DM.01G025210	GeneID:102592234	HLP	Ribosomal protein L14p/L23e family protein
Soltu.DM.01G025220	GeneID:102591905	PME53	Pectin lyase-like superfamily protein,Pectin lyase-like superfamily protein,Pectin lyase-like superfamily protein
Soltu.DM.01G025230	GeneID:102591561	GOLS1	galactinol synthase,galactinol synthase
Soltu.DM.01G025240	GeneID:102592915	LIP4	GDSL-like Lipase/Acylhydrolase superfamily protein
Soltu.DM.01G025250	GeneID:102591235	BOR1	HCO3- transporter family,HCO3- transporter family,HCO3- transporter family
Soltu.DM.01G025260			hypothetical protein
Soltu.DM.01G025270	GeneID:102592579	At1g48100	Pectin lyase-like superfamily protein
Soltu.DM.01G025280	GeneID:102578655	PYRR	cytidine/deoxycytidylate deaminase family protein
Soltu.DM.01G025290	GeneID:102590525	At3g62260	Protein phosphatase 2C family protein
Soltu.DM.01G025300	GeneID:102600414	At5g60370	Exonuclease V - a 5' deoxyribonuclease domain containing protein
Soltu.DM.01G025310	GeneID:102600414		hypothetical protein
Soltu.DM.01G025320	GeneID:102590525	PYRR	cytidine/deoxycytidylate deaminase family protein
Soltu.DM.01G025330	GeneID:102590525	Os01g0295700	Protein phosphatase 2C family protein
Soltu.DM.01G025350	GeneID:102589891		Polyketide cyclase/dehydrase and lipid transport superfamily protein,Polyketide cyclase/dehydrase and lipid transport superfamily protein
Soltu.DM.01G025360	GeneID:102589891		Polyketide cyclase/dehydrase and lipid transport superfamily protein,Polyketide cyclase/dehydrase and lipid transport superfamily protein,Polyketide cyclase/dehydrase and lipid transport superfamily protein,Polyketide cyclase/dehydrase and lipid transport superfamily protein,Polyketide cyclase/dehydrase and lipid transport superfamily protein
Soltu.DM.01G025380	GeneID:102593024	UBI3	ubiquitin
Soltu.DM.01G025390	GeneID:102589230	TRM13	methyltransferases
Soltu.DM.01G025400	GeneID:102588906	ATG8I	Ubiquitin-like superfamily protein,Ubiquitin-like superfamily protein
Soltu.DM.01G025420	GeneID:102588580	RTT10	Transducin family protein / WD-40 repeat family protein
Soltu.DM.01G025430	GeneID:102588244	TKPR2	NAD(P)-binding Rossmann-fold superfamily protein,NAD(P)-binding Rossmann-fold superfamily protein,NAD(P)-binding Rossmann-fold superfamily protein
Soltu.DM.01G025440	GeneID:102587921	SPL1	squamosa promoter-binding protein-like
Soltu.DM.01G025460			hypothetical protein
Soltu.DM.01G025470	GeneID:102604548		hypothetical protein
Soltu.DM.01G025490	GeneID:102587599		conserved hypothetical protein,conserved hypothetical protein
Soltu.DM.01G025500	GeneID:102587282	AT4	HXXXD-type acyl-transferase family protein
Soltu.DM.01G025510	GeneID:102586947		conserved hypothetical protein,N-terminal domain of NEFA-interacting nuclear protein NIP30 domain containing protein
Soltu.DM.01G025520	GeneID:102584890	RPS11	Nucleic acid-binding, OB-fold-like protein
Soltu.DM.01G025530	GeneID:102586162	LCD	Pyridoxal phosphate (PLP)-dependent transferases superfamily protein,Pyridoxal phosphate (PLP)-dependent transferases superfamily protein
Soltu.DM.01G025540	GeneID:102585604	SEC23	Sec23/Sec24 protein transport family protein,Sec23/Sec24 protein transport family protein
Soltu.DM.01G025550	GeneID:102584946	SECA1	Albino or Glassy Yellow
Soltu.DM.01G025560	GeneID:102585265		Ribosomal protein L7Ae/L30e/S12e/Gadd45 family protein,Ribosomal protein L7Ae/L30e/S12e/Gadd45 family protein,Ribosomal protein L7Ae/L30e/S12e/Gadd45 family protein
Soltu.DM.01G025570	GeneID:102584625	B34	Histone superfamily protein
Soltu.DM.01G025580	GeneID:102584285	PAT18	DHHC-type zinc finger family protein
Soltu.DM.01G025590	GeneID:102583969	PPXI	Flavin containing amine oxidoreductase family,Flavin containing amine oxidoreductase family
Soltu.DM.01G025600	GeneID:102590883	ASY3	conserved hypothetical protein,conserved hypothetical protein
Soltu.DM.01G025610	GeneID:102583629	VPS32.1	SNF7 family protein
Soltu.DM.01G025690	GeneID:102594574	ABC1	ABC transporter,ABC transporter
Soltu.DM.01G025700	GeneID:102603371	SDT1	Inositol hexakisphosphate domain containing protein
Soltu.DM.01G025710	GeneID:102603035	CSU2	Hepatocellular carcinoma-associated antigen 59 domain containing protein
Soltu.DM.01G025720	GeneID:102601920	LNK2	conserved hypothetical protein,conserved hypothetical protein
Soltu.DM.01G025740	GeneID:102601252	ROMT	O-methyltransferase family protein
Soltu.DM.01G025750	GeneID:102601585		Homeodomain-like superfamily protein
Soltu.DM.01G025760	GeneID:102600905	ROMT	O-methyltransferase family protein
Soltu.DM.01G025770	GeneID:102601252	ROMT	O-methyltransferase family protein
Soltu.DM.01G025780	GeneID:102600569	RPS16	Ribosomal protein S5 domain 2-like superfamily protein
Soltu.DM.01G025790	GeneID:107058583		hydroxyproline-rich glycoprotein family protein
Soltu.DM.01G025800	GeneID:107060484		Pollen Ole e 1 allergen and extensin family protein
Soltu.DM.01G025810	GeneID:102605618	At3g54510	Early-responsive to dehydration stress protein (ERD4)
Soltu.DM.01G025820	GeneID:102605284	PUB44	senescence-associated E3 ubiquitin ligase
Soltu.DM.01G025830	GeneID:102600239	PUB44	senescence-associated E3 ubiquitin ligase
Soltu.DM.01G025840	GeneID:102599903	cwf11	P-loop containing nucleoside triphosphate hydrolases superfamily protein
Soltu.DM.01G025860	GeneID:102599577		conserved hypothetical protein
Soltu.DM.01G025870	GeneID:102599256	PICBP	Plant calmodulin-binding protein-related
Soltu.DM.01G025880	GeneID:102598935	TFCA	Essential protein Yae1, N-terminal
Soltu.DM.01G025900	GeneID:107058584		hypothetical protein
Soltu.DM.01G025920	GeneID:102599256	PICBP	Plant calmodulin-binding protein-related
Soltu.DM.01G025930	GeneID:102598265		Essential protein Yae1, N-terminal,Essential protein Yae1, N-terminal,Essential protein Yae1, N-terminal
Soltu.DM.01G025950	GeneID:102604606	TBL38	TRICHOME BIREFRINGENCE-LIKE
Soltu.DM.01G025960	GeneID:102585800	PIN5	Auxin efflux carrier family protein
Soltu.DM.01G025980	GeneID:102585800	PIN5	Auxin efflux carrier family protein
Soltu.DM.01G025990	GeneID:102586133	TFCA	tubulin folding cofactor A (KIESEL)
Soltu.DM.01G026000	GeneID:102586461	SPCC1223.01	zinc ion binding;nucleic acid binding
Soltu.DM.01G026010	GeneID:102586796	PAP27	purple acid phosphatase
Soltu.DM.01G026020	GeneID:102587141	SUVR3	SET domain protein
Soltu.DM.01G026030	GeneID:102587800	At3g03770	Leucine-rich repeat protein kinase family protein
Soltu.DM.01G026040	GeneID:102588124	MUS81	Restriction endonuclease, type II-like superfamily protein
Soltu.DM.01G026060	GeneID:107060232	CLSY3	chromatin remodeling
Soltu.DM.01G026110	GeneID:102599251	MTO1	glucose-inhibited division family A protein
Soltu.DM.01G026120	GeneID:102599573	CHR24	chromatin remodeling,chromatin remodeling
Soltu.DM.01G026130	GeneID:102588771	PERK2	Protein kinase protein with adenine nucleotide alpha hydrolases-like domain
Soltu.DM.01G026140	GeneID:102589639	rad4	transcription coactivators,transcription coactivators
Soltu.DM.01G026150	GeneID:102589976	JGB	Transducin/WD40 repeat-like superfamily protein
Soltu.DM.01G026160	GeneID:102590291	UBP24	ubiquitin-specific protease
Soltu.DM.01G026170	GeneID:102590630		Amino acid dehydrogenase family protein
Soltu.DM.01G026180			hypothetical protein
Soltu.DM.01G026190	GeneID:102590978	ELD1	elongation defective 1 protein / ELD1 protein
Soltu.DM.01G026200	GeneID:102591318		high chlorophyll fluorescence
Soltu.DM.01G026210	GeneID:107062964		hypothetical protein
Soltu.DM.01G026220	GeneID:102591649	At4g20740	Pentatricopeptide repeat (PPR-like) superfamily protein
Soltu.DM.01G026230	GeneID:102592317		conserved hypothetical protein,conserved hypothetical protein
Soltu.DM.01G026240	GeneID:102599900	CHLP	Pyridine nucleotide-disulphide oxidoreductase family protein
Soltu.DM.01G026250	GeneID:102599900	CHLP	Pyridine nucleotide-disulphide oxidoreductase family protein
Soltu.DM.01G026270	GeneID:102592994	GLP6	RmlC-like cupins superfamily protein
Soltu.DM.01G026280	GeneID:102600235	At3g05950	RmlC-like cupins superfamily protein
Soltu.DM.01G026290	GeneID:102600235	At3g05950	RmlC-like cupins superfamily protein
Soltu.DM.01G026300	GeneID:102593333	At5g39120	RmlC-like cupins superfamily protein,RmlC-like cupins superfamily protein
Soltu.DM.01G026310	GeneID:102601247	At3g05950	RmlC-like cupins superfamily protein
Soltu.DM.01G026320	GeneID:102601582	Os02g0491800	RmlC-like cupins superfamily protein
Soltu.DM.01G026330	GeneID:107060236	At3g05950	RmlC-like cupins superfamily protein
Soltu.DM.01G026340	GeneID:102601917	Os08g0189850	RmlC-like cupins superfamily protein
Soltu.DM.01G026350	GeneID:102602248	Os02g0491600	RmlC-like cupins superfamily protein
Soltu.DM.01G026360	GeneID:102602584	At5g38940	RmlC-like cupins superfamily protein
Soltu.DM.01G026370	GeneID:107059602	LAP	Cytosol aminopeptidase family protein
Soltu.DM.01G026380	GeneID:102602923	Os02g0491800	RmlC-like cupins superfamily protein
Soltu.DM.01G026390	GeneID:102603603	At3g05950	RmlC-like cupins superfamily protein
Soltu.DM.01G026400	GeneID:102602584	At3g05950	RmlC-like cupins superfamily protein
Soltu.DM.01G026410	GeneID:102604603		IQ-domain
Soltu.DM.01G026420	GeneID:102593333	At3g05950	RmlC-like cupins superfamily protein
Soltu.DM.01G026430	GeneID:102604603		IQ-domain
Soltu.DM.01G026440	GeneID:102593658	FBW2	F-BOX WITH WD-40,F-BOX WITH WD-40
Soltu.DM.01G026450	GeneID:102598224	AAO3	aldehyde oxidase,aldehyde oxidase
Soltu.DM.01G026460	GeneID:102598224	AAO3	abscisic aldehyde oxidase
Soltu.DM.01G026470	GeneID:102598224	AAO1	aldehyde oxidase
Soltu.DM.01G026480	GeneID:102577493	CKX6	cytokinin oxidase/dehydrogenase
Soltu.DM.01G026490	GeneID:102587911	PATROL1	Protein of unknown function (DUF810),Protein of unknown function (DUF810)
Soltu.DM.01G026500	GeneID:102587911	PATROL1	Protein of unknown function (DUF810)
Soltu.DM.01G026510	GeneID:102595194	Os01g0939600	6-phosphogluconate dehydrogenase family protein
Soltu.DM.01G026520	GeneID:102595516		conserved hypothetical protein
Soltu.DM.01G026530	GeneID:102595849	STN1	Nucleic acid-binding, OB-fold-like protein
Soltu.DM.01G026550	GeneID:102596190	Os07g0682400	Zinc finger (CCCH-type) family protein / RNA recognition motif (RRM)-containing protein,Zinc finger (CCCH-type) family protein / RNA recognition motif (RRM)-containing protein,Zinc finger (CCCH-type) family protein / RNA recognition motif (RRM)-containing protein,Zinc finger (CCCH-type) family protein / RNA recognition motif (RRM)-containing protein,Zinc finger (CCCH-type) family protein / RNA re…
Soltu.DM.01G026560	GeneID:102596969	PPH	pheophytinase,pheophytinase,pheophytinase,pheophytinase
Soltu.DM.01G026570	GeneID:102597293	CCT8	TCP-1/cpn60 chaperonin family protein
Soltu.DM.01G026580	GeneID:102597618	RGA4	disease resistance protein (TIR-NBS-LRR class)
Soltu.DM.01G026590	GeneID:102597940	At3g51990	Protein kinase superfamily protein
Soltu.DM.01G026600	GeneID:102598472	slx1	Excinuclease ABC, C subunit, N-terminal
Soltu.DM.01G026610	GeneID:102598807	SEC31B	transducin family protein / WD-40 repeat family protein
Soltu.DM.01G026630	GeneID:102599138		S-adenosyl-L-methionine-dependent methyltransferases superfamily protein,S-adenosyl-L-methionine-dependent methyltransferases superfamily protein
Soltu.DM.01G026640	GeneID:102599464	AGL15	AGAMOUS-like,AGAMOUS-like
Soltu.DM.01G026650		BPS1	Protein of unknown function (DUF793)
Soltu.DM.01G026660	GeneID:102599793	SCPL40	serine carboxypeptidase-like,serine carboxypeptidase-like
Soltu.DM.01G026670	GeneID:102605613	SCPL40	serine carboxypeptidase-like
Soltu.DM.01G026690	GeneID:102578298	SCPL40	serine carboxypeptidase-like
Soltu.DM.01G026710	GeneID:102578960	At3g52030	F-box family protein with WD40/YVTN repeat doamin
Soltu.DM.01G026720	GeneID:102600123	NAA10	Acyl-CoA N-acyltransferases (NAT) superfamily protein
Soltu.DM.01G026730	GeneID:102600459	PNS1	Plasma-membrane choline transporter family protein,Plasma-membrane choline transporter family protein,Plasma-membrane choline transporter family protein,Plasma-membrane choline transporter family protein
Soltu.DM.01G026740	GeneID:102600783		conserved hypothetical protein
Soltu.DM.01G026760	GeneID:102601127	GFA1	glutamine-fructose-6-phosphate transaminase (isomerizing)s;sugar binding;transaminases,glutamine-fructose-6-phosphate transaminase (isomerizing)s;sugar binding;transaminases,glutamine-fructose-6-phosphate transaminase (isomerizing)s;sugar binding;transaminases,glutamine-fructose-6-phosphate transaminase (isomerizing)s;sugar binding;transaminases,glutamine-fructose-6-phosphate transaminase (isomer…
Soltu.DM.01G026770	GeneID:102602027	sbt3	Subtilase family protein
Soltu.DM.01G026780	GeneID:102601698	sbt3	Subtilase family protein
Soltu.DM.01G026790	GeneID:102602357	sbt3	Subtilase family protein
Soltu.DM.01G026800	GeneID:102603703	sbt3	Subtilase family protein
Soltu.DM.01G026810	GeneID:102604377	sbt3	subtilisin-like serine protease
Soltu.DM.01G026820	GeneID:102604377	sbt3	Subtilase family protein
Soltu.DM.01G026830	GeneID:102603703	sbt3	Subtilisin-like serine endopeptidase family protein
Soltu.DM.01G026840	GeneID:102603703	sbt3	Subtilase family protein
Soltu.DM.01G026850	GeneID:102603030	sbt3	Subtilase family protein
Soltu.DM.01G026860	GeneID:102603703	sbt3	Subtilase family protein
Soltu.DM.01G026870	GeneID:102603030	sbt3	Subtilase family protein
Soltu.DM.01G026880	GeneID:102602697	RER4	Protein of unknown function (DUF3411)
Soltu.DM.01G026890	GeneID:102602027	sbt3	Subtilase family protein
Soltu.DM.01G026900	GeneID:102602027	sbt3	Subtilisin-like serine endopeptidase family protein
Soltu.DM.01G026910	GeneID:102605048	RPL1	Ribosomal protein L1p/L10e family
Soltu.DM.01G026920	GeneID:102605381	SMC5	structural maintenance of chromosomes
Soltu.DM.01G026930	GeneID:102606059		conserved hypothetical protein,conserved hypothetical protein
Soltu.DM.01G026940	GeneID:102579944	SIGD	sigma factor
Soltu.DM.01G026950	GeneID:102606402		conserved hypothetical protein
Soltu.DM.01G026960			hypothetical protein
Soltu.DM.01G026970	GeneID:102578407	SPCC1672.07	transducin family protein / WD-40 repeat family protein
Soltu.DM.01G026980	GeneID:107060237		FBD-like domain family protein
Soltu.DM.01G027000	GeneID:102578748	RGA1	LRR and NB-ARC domains-containing disease resistance protein,LRR and NB-ARC domains-containing disease resistance protein
Soltu.DM.01G027020	GeneID:102579290	COG8	conserved oligomeric Golgi complex component-related / COG complex component-related,conserved oligomeric Golgi complex component-related / COG complex component-related
Soltu.DM.01G027030	GeneID:102579617	CCR1	NAD(P)-binding Rossmann-fold superfamily protein,NAD(P)-binding Rossmann-fold superfamily protein
Soltu.DM.01G027040	GeneID:102580951	TKPR1	NAD(P)-binding Rossmann-fold superfamily protein
Soltu.DM.01G027050	GeneID:102579943	CCR1	NAD(P)-binding Rossmann-fold superfamily protein
Soltu.DM.01G027060	GeneID:102580714	NAGLU	alpha-N-acetylglucosaminidase family / NAGLU family,alpha-N-acetylglucosaminidase family / NAGLU family,alpha-N-acetylglucosaminidase family / NAGLU family
Soltu.DM.01G027070	GeneID:102581052	STL1	Protein of unknown function (DUF288)
Soltu.DM.01G027080	GeneID:102581392	PAO1	polyamine oxidase
Soltu.DM.01G027090			conserved hypothetical protein
Soltu.DM.01G027100			conserved hypothetical protein
Soltu.DM.01G027110	GeneID:102581721	Smt1-1	sterol methyltransferase,sterol methyltransferase
Soltu.DM.01G027120	GeneID:102582051	RLF	reduced lateral root formation,reduced lateral root formation
Soltu.DM.01G027130	GeneID:102582371		Protein of unknown function, DUF642
Soltu.DM.01G027140	GeneID:102582718	At3g08650	ZIP metal ion transporter family
Soltu.DM.01G027160	GeneID:102583051		ferredoxin/thioredoxin reductase subunit A (variable subunit)
Soltu.DM.01G027180	GeneID:102583378	TOP2	topoisomerase II,topoisomerase II
Soltu.DM.01G027190	GeneID:102583708	OBE4	Protein of unknown function (DUF1423),Protein of unknown function (DUF1423)
Soltu.DM.01G027200	GeneID:102584054	FKBP42	FKBP-type peptidyl-prolyl cis-trans isomerase family protein,FKBP-type peptidyl-prolyl cis-trans isomerase family protein,FKBP-type peptidyl-prolyl cis-trans isomerase family protein
Soltu.DM.01G027210	GeneID:102581621	At2g34740	Protein phosphatase 2C family protein
Soltu.DM.01G027220	GeneID:102584593	SRL2	conserved hypothetical protein,conserved hypothetical protein
Soltu.DM.01G027240	GeneID:102584593	SRL2	ARM repeat superfamily protein
Soltu.DM.01G027250	GeneID:102586916	ATX3	PHD finger family protein
Soltu.DM.01G027260	GeneID:102590750	RE1	DNA/RNA polymerases superfamily protein
Soltu.DM.01G027270	GeneID:102586916	ATX3	PHD finger family protein,PHD finger family protein,PHD finger family protein,PHD finger family protein,PHD finger family protein,PHD finger family protein
Soltu.DM.01G027280	GeneID:102585577		PHD finger family protein,PHD finger family protein
Soltu.DM.01G027290	GeneID:102586916	JHD2	Aldolase-type TIM barrel family protein,Aldolase-type TIM barrel family protein,PHD finger family protein,RING/FYVE/PHD-type zinc finger family protein,Aldolase-type TIM barrel family protein
Soltu.DM.01G027300	GeneID:102587801		Aldolase-type TIM barrel family protein
Soltu.DM.01G027310	GeneID:102585577	ATX3	PHD finger family protein
Soltu.DM.01G027320	GeneID:102586916		PHD finger family protein,RING/FYVE/PHD-type zinc finger family protein
Soltu.DM.01G027330	GeneID:102587801	DUS4	FMN-linked oxidoreductases superfamily protein,FMN-linked oxidoreductases superfamily protein
Soltu.DM.01G027340	GeneID:102587473	dus3	FMN-linked oxidoreductases superfamily protein,FMN-linked oxidoreductases superfamily protein,FMN-linked oxidoreductases superfamily protein,FMN-linked oxidoreductases superfamily protein
Soltu.DM.01G027360	GeneID:102586144	DIT2-1	dicarboxylate transport 2.1,dicarboxylate transport 2.1
Soltu.DM.01G027370	GeneID:102588663	CCD1	carotenoid cleavage dioxygenase,carotenoid cleavage dioxygenase,carotenoid cleavage dioxygenase,carotenoid cleavage dioxygenase,carotenoid cleavage dioxygenase,carotenoid cleavage dioxygenase,carotenoid cleavage dioxygenase,carotenoid cleavage dioxygenase
Soltu.DM.01G027380	GeneID:102582614	CCD1	carotenoid cleavage dioxygenase
Soltu.DM.01G027390	GeneID:102589202	CCD1	carotenoid cleavage dioxygenase,carotenoid cleavage dioxygenase,carotenoid cleavage dioxygenase,carotenoid cleavage dioxygenase,carotenoid cleavage dioxygenase
Soltu.DM.01G027400	GeneID:102589526	NFYA9	nuclear factor Y, subunit A1,nuclear factor Y, subunit A1
Soltu.DM.01G027410	GeneID:102590084	MED27	Mediator complex subunit 27 domain containing protein
Soltu.DM.01G027430	GeneID:102577596	CESA3	Cellulose synthase family protein
Soltu.DM.01G027440	GeneID:102590746	R1A-10	NB-ARC domain-containing disease resistance protein
Soltu.DM.01G027450	GeneID:102591103	RBCX2	Chaperonin-like RbcX protein,Chaperonin-like RbcX protein,Chaperonin-like RbcX protein
Soltu.DM.01G027460	GeneID:102591434		Expressed protein
Soltu.DM.01G027470	GeneID:102591764	Os03g0698800	CCCH-type zinc finger protein with ARM repeat domain,CCCH-type zinc finger protein with ARM repeat domain
Soltu.DM.01G027480	GeneID:102582950	DTX42	MATE efflux family protein
Soltu.DM.01G027490	GeneID:102585483	PME18	methylesterase PCR A
Soltu.DM.01G027500	GeneID:102592318	DTX42	MATE efflux family protein
Soltu.DM.01G027510	GeneID:102592662		conserved hypothetical protein
Soltu.DM.01G027520	GeneID:102583278	MYB83	myb domain protein
Soltu.DM.01G027530	GeneID:102583605	At4g34215	Domain of unknown function (DUF303)
Soltu.DM.01G027540	GeneID:102592995		delta subunit of Mt ATP synthase
Soltu.DM.01G027550	GeneID:102593334	TERT	telomerase reverse transcriptase
Soltu.DM.01G027570	GeneID:102593334	TERT	telomerase reverse transcriptase
Soltu.DM.01G027580	GeneID:102593334	TERT	telomerase reverse transcriptase
Soltu.DM.01G027590	GeneID:102594199		conserved hypothetical protein,conserved hypothetical protein
Soltu.DM.01G027600	GeneID:102593877		conserved hypothetical protein
Soltu.DM.01G027610	GeneID:102594533	ANT	ADP/ATP carrier
Soltu.DM.01G027620	GeneID:102594854	BB	RING/U-box superfamily protein,RING/U-box superfamily protein,RING/U-box superfamily protein,RING/U-box superfamily protein
Soltu.DM.01G027630	GeneID:102583940	WIP2	C2H2-type zinc finger family protein
Soltu.DM.01G027640	GeneID:102595196	At3g63540	Mog1/PsbP/DUF1795-like photosystem II reaction center PsbP family protein
Soltu.DM.01G027650	GeneID:102595518	MKRN	zinc finger (CCCH-type/C3HC4-type RING finger) family protein
Soltu.DM.01G027660	GeneID:107058966		hypothetical protein
Soltu.DM.01G027670	GeneID:107060244	At4g34215	Domain of unknown function (DUF303) ,Domain of unknown function (DUF303)
Soltu.DM.01G027680	GeneID:102601574	HCF152	Pentatricopeptide repeat (PPR) superfamily protein,Pentatricopeptide repeat (PPR) superfamily protein
Soltu.DM.01G027690	GeneID:107060244	At4g34215	Domain of unknown function (DUF303)
Soltu.DM.01G027700	GeneID:102596412	cwf3	Tetratricopeptide repeat (TPR)-like superfamily protein
Soltu.DM.01G027710			hypothetical protein
Soltu.DM.01G027720	GeneID:107062964		hypothetical protein
Soltu.DM.01G027730	GeneID:102596742	PABN2	RNA binding (RRM/RBD/RNP motifs) family protein
Soltu.DM.01G027740	GeneID:102597066	SAP8	A20/AN1-like zinc finger family protein
Soltu.DM.01G027750	GeneID:102597395	SAP5	A20/AN1-like zinc finger family protein
Soltu.DM.01G027760	GeneID:102597717	At5g08430	SWIB/MDM2 domain;Plus-3;GYF
Soltu.DM.01G027770	GeneID:102597717	At5g08430	SWIB/MDM2 domain;Plus-3;GYF
Soltu.DM.01G027780	GeneID:102597717	At5g08430	SWIB/MDM2 domain;Plus-3;GYF,SWIB/MDM2 domain;Plus-3;GYF,SWIB/MDM2 domain;Plus-3;GYF
Soltu.DM.01G027790		GR1	gamma response gene
Soltu.DM.01G027800	GeneID:102587730	DRT100	Leucine-rich repeat (LRR) family protein
Soltu.DM.01G027810			AGAMOUS-like
Soltu.DM.01G027820	GeneID:102583190	At3g52120	SWAP (Suppressor-of-White-APricot)/surp domain-containing protein / D111/G-patch domain-containing protein
Soltu.DM.01G027830	GeneID:102602254	BHLH130	basic helix-loop-helix (bHLH) DNA-binding superfamily protein
Soltu.DM.01G027840	GeneID:102583720		Expressed protein
Soltu.DM.01G027850			hypothetical protein
Soltu.DM.01G027860	GeneID:102583392	RGP1	RAB GTPase homolog A4C
Soltu.DM.01G027870	GeneID:102583068		thaumatin-like protein
Soltu.DM.01G027880	GeneID:102581855	HTR2	Histone superfamily protein
Soltu.DM.01G027900	GeneID:107058768	SHM2	serine hydroxymethyltransferase
Soltu.DM.01G027920	GeneID:102584726	RPM1	NB-ARC domain-containing disease resistance protein
Soltu.DM.01G027950	GeneID:102581855	H3C2	Histone superfamily protein
Soltu.DM.01G027960	GeneID:102580957	FMT	tetratricopeptide repeat (TPR)-containing protein,tetratricopeptide repeat (TPR)-containing protein
Soltu.DM.01G027970	GeneID:102580612	GFA2	gametophytic factor
Soltu.DM.01G027980	GeneID:102580280	At3g26670	Protein of unknown function (DUF803)
Soltu.DM.01G027990	GeneID:102579957	FTIP1	C2 calcium/lipid-binding plant phosphoribosyltransferase family protein
Soltu.DM.01G028000	GeneID:102579628	NRPA2	nuclear RNA polymerase A2
Soltu.DM.01G028010	GeneID:102584388	FTIP4	Calcium-dependent lipid-binding (CaLB domain) plant phosphoribosyltransferase family protein
Soltu.DM.01G028020	GeneID:102579304	SYN3	sister chromatid cohesion 1 protein
Soltu.DM.01G028030	GeneID:102578973		glutathione S-transferase TAU
Soltu.DM.01G028040	GeneID:102578636	cobA	urophorphyrin methylase,urophorphyrin methylase
Soltu.DM.01G028050	GeneID:102578309	OFUT20	O-fucosyltransferase family protein
Soltu.DM.01G028080	GeneID:102606299		beta glucosidase,beta glucosidase,beta glucosidase
Soltu.DM.01G028100	GeneID:102602430		beta glucosidase,beta glucosidase
Soltu.DM.01G028110	GeneID:102602097	SPCC613.07	HIT-type Zinc finger family protein
Soltu.DM.01G028120	GeneID:102601761	ppk30	Protein kinase superfamily protein,Protein kinase superfamily protein
Soltu.DM.01G028130	GeneID:102581855	H3C2	Histone superfamily protein
Soltu.DM.01G028150	GeneID:107062963	RPM1	NB-ARC domain-containing disease resistance protein
Soltu.DM.01G028160	GeneID:102581855	Os01g0866200	Histone superfamily protein
Soltu.DM.01G028190	GeneID:102600733	EML4	Emsy N Terminus (ENT) domain-containing protein
Soltu.DM.01G028200	GeneID:102600407		DNA-binding bromodomain-containing protein
Soltu.DM.01G028210	GeneID:107062962		conserved hypothetical protein
Soltu.DM.01G028220			hypothetical protein
Soltu.DM.01G028230	GeneID:102600080	Os02g0194200	KH domain-containing protein / zinc finger (CCCH type) family protein
Soltu.DM.01G028240	GeneID:102599742	NTAN1	protein N-terminal asparagine amidohydrolase family protein,protein N-terminal asparagine amidohydrolase family protein
Soltu.DM.01G028250	GeneID:102599206		proline-rich family protein
Soltu.DM.01G028260	GeneID:102598883	HAT14	homeobox from Arabidopsis thaliana
Soltu.DM.01G028270	GeneID:102598553	RMA2	RING/U-box superfamily protein,RING/U-box superfamily protein
Soltu.DM.01G028280	GeneID:102598002	At1g60420	Cysteine/Histidine-rich C1 domain family protein
Soltu.DM.01G028300	GeneID:102581474		Cysteine/Histidine-rich C1 domain family protein
Soltu.DM.01G028310	GeneID:102581474		Cysteine/Histidine-rich C1 domain family protein
Soltu.DM.01G028330	GeneID:102580796		Cysteine/Histidine-rich C1 domain family protein
Soltu.DM.01G028390	GeneID:102597028		Cysteine/Histidine-rich C1 domain family protein
Soltu.DM.01G028410	GeneID:102597028		Cysteine/Histidine-rich C1 domain family protein
Soltu.DM.01G028440	GeneID:102578150		Cysteine/Histidine-rich C1 domain family protein
Soltu.DM.01G028450	GeneID:107062965		Cysteine/Histidine-rich C1 domain family protein
Soltu.DM.01G028460	GeneID:107062965		Cysteine/Histidine-rich C1 domain family protein
Soltu.DM.01G028480	GeneID:107062959		PRLI-interacting factor, putative
Soltu.DM.01G028490	GeneID:102595703	CALS2	glucan synthase-like,glucan synthase-like
Soltu.DM.01G028500	GeneID:102595703	CALS2	glucan synthase-like
Soltu.DM.01G028520	GeneID:102595372	CS	Citrate synthase family protein,Citrate synthase family protein,Citrate synthase family protein,Citrate synthase family protein,Citrate synthase family protein
Soltu.DM.01G028530	GeneID:102595047	CNX2	cofactor of nitrate reductase and xanthine dehydrogenase,cofactor of nitrate reductase and xanthine dehydrogenase
Soltu.DM.01G028560			hypothetical protein
Soltu.DM.01G028580	GeneID:102593397		conserved hypothetical protein
Soltu.DM.01G028590	GeneID:102593067		Calcium-binding EF-hand family protein
Soltu.DM.01G028600	GeneID:102592725	At4g30250	P-loop containing nucleoside triphosphate hydrolases superfamily protein
Soltu.DM.01G028610	GeneID:102592386	VHA-D	vacuolar ATP synthase subunit D (VATD) / V-ATPase D subunit / vacuolar proton pump D subunit (VATPD)
Soltu.DM.01G028620	GeneID:102590249		conserved hypothetical protein
Soltu.DM.01G028630	GeneID:102592056	YLS3	Bifunctional inhibitor/lipid-transfer protein/seed storage 2S albumin superfamily protein,Bifunctional inhibitor/lipid-transfer protein/seed storage 2S albumin superfamily protein
Soltu.DM.01G028640	GeneID:102591715		Major facilitator superfamily protein
Soltu.DM.01G028650	GeneID:102590701		Major facilitator superfamily protein,Major facilitator superfamily protein,Major facilitator superfamily protein,Major facilitator superfamily protein
Soltu.DM.01G028660	GeneID:102590351	NPP5	protein phosphatase 2A-3
Soltu.DM.01G028670	GeneID:102589821	SDR3b	NAD(P)-binding Rossmann-fold superfamily protein
Soltu.DM.01G028680	GeneID:102604790		Plant protein of unknown function (DUF936)
Soltu.DM.01G028700	GeneID:102589484		Plant protein of unknown function (DUF946)
Soltu.DM.01G028710	GeneID:102589156	HEXO2	beta-hexosaminidase
Soltu.DM.01G028720	GeneID:102588833		Bifunctional inhibitor/lipid-transfer protein/seed storage 2S albumin superfamily protein
Soltu.DM.01G028730	GeneID:102599705	LTP2-B	Bifunctional inhibitor/lipid-transfer protein/seed storage 2S albumin superfamily protein
Soltu.DM.01G028750	GeneID:102588515		Protein of Unknown Function (DUF239)
Soltu.DM.01G028760	GeneID:102588182	PCMP-H42	Tetratricopeptide repeat (TPR)-like superfamily protein
Soltu.DM.01G028770	GeneID:102586997	XI-F	myosin-like protein XIF,myosin-like protein XIF,myosin-like protein XIF,myosin-like protein XIF,myosin-like protein XIF,myosin-like protein XIF
Soltu.DM.01G028790	GeneID:102586654		UDP-GLUCOSE PYROPHOSPHORYLASE
Soltu.DM.01G028800	GeneID:102586329	At1g71170	6-phosphogluconate dehydrogenase family protein,6-phosphogluconate dehydrogenase family protein
Soltu.DM.01G028820	GeneID:102585992	LHP1	like heterochromatin protein (LHP1)
Soltu.DM.01G028830	GeneID:102585657	SIGB	RNApolymerase sigma subunit,RNApolymerase sigma subunit
Soltu.DM.01G028840	GeneID:102585322		alpha/beta-Hydrolases superfamily protein,alpha/beta-Hydrolases superfamily protein,alpha/beta-Hydrolases superfamily protein
Soltu.DM.01G028850	GeneID:102584991	COQ5	S-adenosyl-L-methionine-dependent methyltransferases superfamily protein,S-adenosyl-L-methionine-dependent methyltransferases superfamily protein,S-adenosyl-L-methionine-dependent methyltransferases superfamily protein,S-adenosyl-L-methionine-dependent methyltransferases superfamily protein
Soltu.DM.01G028860	GeneID:102584671		tRNA (guanine-N-7) methyltransferase,tRNA (guanine-N-7) methyltransferase,tRNA (guanine-N-7) methyltransferase
Soltu.DM.01G028870			hypothetical protein
Soltu.DM.01G028880	GeneID:102583788		Protein of unknown function (DUF1005),Protein of unknown function (DUF1005),Protein of unknown function (DUF1005)
Soltu.DM.01G028890	GeneID:102603779		hypothetical protein
Soltu.DM.01G028900	GeneID:102587626	NFD4	Major facilitator superfamily protein
Soltu.DM.01G028910	GeneID:102587947	Os04g0386900	AP2/B3-like transcriptional factor family protein
Soltu.DM.01G028920	GeneID:102583129	DBR	Zinc-binding dehydrogenase family protein,alkenal reductase,Zinc-binding dehydrogenase family protein
Soltu.DM.01G028930	GeneID:102603779		hypothetical protein
Soltu.DM.01G028940	GeneID:102587626	NFD4	Major facilitator superfamily protein,Major facilitator superfamily protein
Soltu.DM.01G028950	GeneID:102587947	Os04g0386900	AP2/B3-like transcriptional factor family protein
Soltu.DM.01G028960	GeneID:102588269	XPT	Nucleotide/sugar transporter family protein
Soltu.DM.01G028970	GeneID:102588601	2026-08-07	Plant nuclear matrix protein 1 (NMP1) domain containing protein
Soltu.DM.01G029000	GeneID:102590338	SAMT	S-adenosyl-L-methionine-dependent methyltransferases superfamily protein
Soltu.DM.01G029020	GeneID:102588922	ATJ1	DNAJ heat shock family protein,DNAJ heat shock family protein,DNAJ heat shock family protein
Soltu.DM.01G029030	GeneID:102590124	At5g27460	Tetratricopeptide repeat (TPR)-like superfamily protein,Tetratricopeptide repeat (TPR)-like superfamily protein
Soltu.DM.01G029040	GeneID:102589684		glutathione S-transferase tau
Soltu.DM.01G029050	GeneID:102590549	PUR7	purin,purin
Soltu.DM.01G029060	GeneID:102590903	PEPKR2	phosphoenolpyruvate carboxylase-related kinase
Soltu.DM.01G029070	GeneID:102596018	PCMP-H23	Tetratricopeptide repeat (TPR)-like superfamily protein
Soltu.DM.01G029080	GeneID:102591253	At2g37240	Thioredoxin superfamily protein
Soltu.DM.01G029090	GeneID:102592934		glutathione S-transferase tau
Soltu.DM.01G029100	GeneID:102591927		glutathione S-transferase TAU,glutathione S-transferase TAU,glutathione S-transferase TAU,glutathione S-transferase TAU,glutathione S-transferase TAU,glutathione S-transferase TAU
Soltu.DM.01G029110	GeneID:102593599		Tetratricopeptide repeat (TPR)-like superfamily protein
Soltu.DM.01G029120	GeneID:102593272		Putative membrane lipoprotein
Soltu.DM.01G029130	GeneID:102593919	SKIP25	KAR-UP F-box
Soltu.DM.01G029140	GeneID:102594251		DUF4787 domain containing protein
Soltu.DM.01G029150	GeneID:102594590		Calcium-binding EF hand family protein,Calcium-binding EF hand family protein,Calcium-binding EF hand family protein
Soltu.DM.01G029160	GeneID:102594913	NRPB8B	RNA polymerase Rpb8,RNA polymerase Rpb8,RNA polymerase Rpb8
Soltu.DM.01G029170	GeneID:102596346	At5g17580	Phototropic-responsive NPH3 family protein
Soltu.DM.01G029180	GeneID:102596345	PCMP-H12	Tetratricopeptide repeat (TPR)-like superfamily protein
Soltu.DM.01G029190	GeneID:102596673	BHLH91	basic helix-loop-helix (bHLH) DNA-binding superfamily protein
Soltu.DM.01G029200	GeneID:102596674	BHLH89	basic helix-loop-helix (bHLH) DNA-binding superfamily protein
Soltu.DM.01G029220	GeneID:102597009	SEC23	Sec23/Sec24 protein transport family protein
Soltu.DM.01G029230	GeneID:102597009	SEC23	Sec23/Sec24 protein transport family protein
Soltu.DM.01G029240	GeneID:102597332	XTH30	xyloglucan endotransglucosylase/hydrolase
Soltu.DM.01G029250	GeneID:102597659	At5g35930	AMP-dependent synthetase and ligase family protein,AMP-dependent synthetase and ligase family protein,AMP-dependent synthetase and ligase family protein,AMP-dependent synthetase and ligase family protein,AMP-dependent synthetase and ligase family protein
Soltu.DM.01G029260	GeneID:102597659	At5g35930	AMP-dependent synthetase and ligase family protein,hypothetical protein
Soltu.DM.01G029270	GeneID:102598642	ATL52	RING/U-box superfamily protein
Soltu.DM.01G029280	GeneID:102598970		Protein of unknown function (DUF3550/UPF0682),Protein of unknown function (DUF3550/UPF0682),Protein of unknown function (DUF3550/UPF0682),Protein of unknown function (DUF3550/UPF0682)
Soltu.DM.01G029290	GeneID:102599292	ELI1	Tetratricopeptide repeat (TPR)-like superfamily protein,Tetratricopeptide repeat (TPR)-like superfamily protein,Tetratricopeptide repeat (TPR)-like superfamily protein
Soltu.DM.01G029300	GeneID:102605631	At1g50920	Nucleolar GTP-binding protein
Soltu.DM.01G029310	GeneID:102601852	At5g66720	Protein phosphatase 2C family protein
Soltu.DM.01G029330	GeneID:102597660	CHY1	ATP-dependent caseinolytic (Clp) protease/crotonase family protein
Soltu.DM.01G029340	GeneID:102597978	BAMT	S-adenosyl-L-methionine-dependent methyltransferases superfamily protein,S-adenosyl-L-methionine-dependent methyltransferases superfamily protein
Soltu.DM.01G029350	GeneID:102598302	BAMT	S-adenosyl-L-methionine-dependent methyltransferases superfamily protein
Soltu.DM.01G029370			hypothetical protein
Soltu.DM.01G029380	GeneID:102598971	BAMT	jasmonic acid carboxyl methyltransferase
Soltu.DM.01G029420	GeneID:102602185	TTL	transthyretin-like protein,transthyretin-like protein
Soltu.DM.01G029430	GeneID:102602750	CHY1	beta-hydroxyisobutyryl-CoA hydrolase
Soltu.DM.01G029440	GeneID:102603086	PUB23	plant U-box
Soltu.DM.01G029450	GeneID:102603419		conserved hypothetical protein
Soltu.DM.01G029460	GeneID:107060502		hypothetical protein,hypothetical protein
Soltu.DM.01G029470	GeneID:107061915		hypothetical protein
Soltu.DM.01G029480			hypothetical protein
Soltu.DM.01G029490	GeneID:102603753	KAO2	ent-kaurenoic acid hydroxylase
Soltu.DM.01G029500			conserved hypothetical protein
Soltu.DM.01G029510	GeneID:102604642	BSK2	BR-signaling kinase,BR-signaling kinase,BR-signaling kinase
Soltu.DM.01G029520	GeneID:102604984	NPF7.3	nitrate transporter 1.5,nitrate transporter 1.5
Soltu.DM.01G029530	GeneID:102605323	COX10	cytochrome c oxidase
Soltu.DM.01G029540	GeneID:102587911	PATROL1	Protein of unknown function (DUF810)
Soltu.DM.01G029550	GeneID:102605995		Protein of unknown function (DUF498/DUF598)
Soltu.DM.01G029570	GeneID:102606334	TIF3B1	translation initiation factor 3B1
Soltu.DM.01G029580	GeneID:102578342	JHS1	DNA replication helicase, putative
Soltu.DM.01G029590	GeneID:102578670	dcc1	zinc ion binding,zinc ion binding,zinc ion binding
Soltu.DM.01G029600	GeneID:102579007	CER1	Fatty acid hydroxylase superfamily,Fatty acid hydroxylase superfamily,Fatty acid hydroxylase superfamily,Fatty acid hydroxylase superfamily
Soltu.DM.01G029610	GeneID:102579333	GL1-4	hypothetical protein
Soltu.DM.01G029620	GeneID:102579333	GL1-5	Fatty acid hydroxylase superfamily
Soltu.DM.01G029630			hypothetical protein
Soltu.DM.01G029640	GeneID:102579884	GL1-5	Fatty acid hydroxylase superfamily,Fatty acid hydroxylase superfamily
Soltu.DM.01G029650	GeneID:102599945	CER1	Fatty acid hydroxylase superfamily,Fatty acid hydroxylase superfamily
Soltu.DM.01G029660	GeneID:102585558	ATL61	Zinc finger, C3HC4 type (RING finger) family protein
Soltu.DM.01G029670	GeneID:102585558	ATL6	Zinc finger, C3HC4 type (RING finger) family protein
Soltu.DM.01G029680	GeneID:102587027	ATL76	RING/U-box superfamily protein
Soltu.DM.01G029690	GeneID:102585558	ATL60	RING/U-box superfamily protein
Soltu.DM.01G029710	GeneID:102593697	Os01g0911100	hypothetical protein
Soltu.DM.01G029720	GeneID:102596734		hypothetical protein
Soltu.DM.01G029730	GeneID:102596734		hypothetical protein
Soltu.DM.01G029740	GeneID:102580827		hypothetical protein
Soltu.DM.01G029750	GeneID:102581110		Ribosomal L18p/L5e family protein
Soltu.DM.01G029760	GeneID:102583881	UMK3	P-loop containing nucleoside triphosphate hydrolases superfamily protein,P-loop containing nucleoside triphosphate hydrolases superfamily protein,P-loop containing nucleoside triphosphate hydrolases superfamily protein
Soltu.DM.01G029770	GeneID:102583553	At1g06270	Pentatricopeptide repeat (PPR) superfamily protein
Soltu.DM.01G029780	GeneID:102583227		Wall-associated receptor kinase galacturonan-binding domain containing protein
Soltu.DM.01G029790	GeneID:102582323	DRP1E	dynamin-like protein
Soltu.DM.01G029800	GeneID:102582663	At1g61280	Phosphatidylinositol N-acetylglucosaminyltransferase, GPI19/PIG-P subunit
Soltu.DM.01G029810	GeneID:102582663	At1g61280	Phosphatidylinositol N-acetylglucosaminyltransferase, GPI19/PIG-P subunit
Soltu.DM.01G029820			hypothetical protein
Soltu.DM.01G029830	GeneID:102581659	At1g06270	Pentatricopeptide repeat (PPR) superfamily protein
Soltu.DM.01G029840	GeneID:102594685		Wall-associated receptor kinase galacturonan-binding domain containing protein
Soltu.DM.01G029850	GeneID:102582663	At1g61280	Phosphatidylinositol N-acetylglucosaminyltransferase, GPI19/PIG-P subunit
Soltu.DM.01G029860	GeneID:102584195	DRP1E	DYNAMIN-like 1E
Soltu.DM.01G029870	GeneID:102584533		conserved hypothetical protein
Soltu.DM.01G029890	GeneID:102584861	PUP11	purine permease
Soltu.DM.01G029900	GeneID:102585175	RABH1B	Ras-related small GTP-binding family protein
Soltu.DM.01G029910	GeneID:102585513	MTACP1	mitochondrial acyl carrier protein,mitochondrial acyl carrier protein
Soltu.DM.01G029920	GeneID:102585845		Plant invertase/pectin methylesterase inhibitor superfamily protein
Soltu.DM.01G029930	GeneID:102600942		Plant invertase/pectin methylesterase inhibitor superfamily protein
Soltu.DM.01G029940	GeneID:102586180	TGD4	Protein TRIGALACTOSYLDIACYLGLYCEROL 4, chloroplastic
Soltu.DM.01G029950	GeneID:102586513	CPN10-1	GroES-like family protein,GroES-like family protein
Soltu.DM.01G029960	GeneID:102586844		ferredoxin-related
Soltu.DM.01G029970	GeneID:102587185	ATL4	TOXICOS EN LEVADURA
Soltu.DM.01G029980	GeneID:102587514	SIS3	RING/U-box superfamily protein
Soltu.DM.01G029990	GeneID:102587839	At2g44660	ALG6, ALG8 glycosyltransferase family
Soltu.DM.01G030000	GeneID:102588165	FLZ3	Protein of unknown function (DUF581)
Soltu.DM.01G030010	GeneID:102589246		Tetratricopeptide repeat (TPR)-like superfamily protein
Soltu.DM.01G030020	GeneID:102588495	PBL19	Protein kinase superfamily protein
Soltu.DM.01G030030	GeneID:102589798	EIF4G	eukaryotic translation initiation factor 4G
Soltu.DM.01G030040	GeneID:102590125	AMC1	metacaspase
Soltu.DM.01G030050	GeneID:102588076	RPL37A	Zinc-binding ribosomal protein family protein
Soltu.DM.01G030060	GeneID:102590442	TDS4	Cyclin/Brf1-like TBP-binding protein
Soltu.DM.01G030070	GeneID:102590794	GFA2	DNAJ heat shock N-terminal domain-containing protein,DNAJ heat shock N-terminal domain-containing protein,DNAJ heat shock N-terminal domain-containing protein,DNAJ heat shock N-terminal domain-containing protein,DNAJ heat shock N-terminal domain-containing protein,DNAJ heat shock N-terminal domain-containing protein,DNAJ heat shock N-terminal domain-containing protein
Soltu.DM.01G030080	GeneID:102591581	CKB4	casein kinase II beta chain,casein kinase II beta chain
Soltu.DM.01G030090	GeneID:102591928	At1g69290	Pentatricopeptide repeat (PPR) superfamily protein,Pentatricopeptide repeat (PPR) superfamily protein
Soltu.DM.01G030110	GeneID:102592482	CYP714C2	cytochrome P450, family 714, subfamily A, polypeptide,cytochrome P450, family 714, subfamily A, polypeptide
Soltu.DM.01G030120	GeneID:102592822		Cox19 family protein (CHCH motif)
Soltu.DM.01G030130	GeneID:102593160	ARAC9	Arabidopsis RAC-like
Soltu.DM.01G030140	GeneID:102593498	At1g28695	Nucleotide-diphospho-sugar transferase family protein,Nucleotide-diphospho-sugar transferase family protein
Soltu.DM.01G030150	GeneID:102593822	LIF2	RNA-binding (RRM/RBD/RNP motifs) family protein
Soltu.DM.01G030160			hypothetical protein
Soltu.DM.01G030180	GeneID:102594353	ASIL2	Alcohol dehydrogenase transcription factor Myb/SANT-like family protein
Soltu.DM.01G030190	GeneID:102591668	BAD1	Ankyrin repeat family protein
Soltu.DM.01G030200	GeneID:102589992		Ankyrin repeat family protein
Soltu.DM.01G030220	GeneID:102589992		Ankyrin repeat family protein
Soltu.DM.01G030230	GeneID:102589992		Ankyrin repeat family protein
Soltu.DM.01G030240	GeneID:102591668		Ankyrin repeat family protein
Soltu.DM.01G030270	GeneID:102591668	BAD1	Ankyrin repeat family protein
Soltu.DM.01G030310	GeneID:102589992		Ankyrin repeat family protein
Soltu.DM.01G030330	GeneID:107060748		Ankyrin repeat family protein
Soltu.DM.01G030340	GeneID:102589992	BAD1	Ankyrin repeat family protein
Soltu.DM.01G030350	GeneID:102589658	HEMA1	Glutamyl-tRNA reductase family protein
Soltu.DM.01G030360	GeneID:102589992		Ankyrin repeat family protein
Soltu.DM.01G030370	GeneID:102581077	CYCU4-1	cyclin p4;1
Soltu.DM.01G030380	GeneID:102580506		conserved hypothetical protein
Soltu.DM.01G030390	GeneID:102580180	At1g02150	Tetratricopeptide repeat (TPR)-like superfamily protein
Soltu.DM.01G030400	GeneID:102592193		CAMV movement protein interacting protein
Soltu.DM.01G030410			PRA1 (Prenylated rab acceptor) family protein
Soltu.DM.01G030420	GeneID:102579208	ALG12	homolog of asparagine-linked glycosylation,homolog of asparagine-linked glycosylation
Soltu.DM.01G030430	GeneID:102578877	FLOT6	SPFH/Band 7/PHB domain-containing membrane-associated protein family
Soltu.DM.01G030440	GeneID:102589013	At1g66300	Protein with RNI-like/FBD-like domains
Soltu.DM.01G030480	GeneID:102589013		FBD-like domain family protein
Soltu.DM.01G030490	GeneID:107059487	At4g14103	F-box/RNI-like superfamily protein
Soltu.DM.01G030500	GeneID:102589722	At3g26920	FBD / Leucine Rich Repeat domains containing protein
Soltu.DM.01G030510	GeneID:102578532	WRKY12	WRKY family transcription factor
Soltu.DM.01G030520	GeneID:102578209		Nucleoside diphosphate kinase family protein
Soltu.DM.01G030530	GeneID:102605961		ELMO/CED-12 family protein,ELMO/CED-12 family protein
Soltu.DM.01G030610	GeneID:102592530		CW-type Zinc Finger
Soltu.DM.01G030660	GeneID:102605626	BI-1	BAX inhibitor
Soltu.DM.01G030750	GeneID:102603718	UCC3	uclacyanin
Soltu.DM.01G030760	GeneID:102603384	F3H-3	hypothetical protein
Soltu.DM.01G030780	GeneID:102603048	F3H-3	hypothetical protein,hypothetical protein
Soltu.DM.01G030810	GeneID:102602373	RABD2A	RAS
Soltu.DM.01G030820	GeneID:102602046	DODA	catalytic LigB subunit of aromatic ring-opening dioxygenase family
Soltu.DM.01G030830	GeneID:102577886	RGGA	Hyaluronan / mRNA binding family,Hyaluronan / mRNA binding family
Soltu.DM.01G030840	GeneID:102601379	EDD1	glycine-tRNA ligases
Soltu.DM.01G030850	GeneID:102601379	EDD1	glycine-tRNA ligases
Soltu.DM.01G030860	GeneID:102600808	PUB35	Adenine nucleotide alpha hydrolases-like superfamily protein
Soltu.DM.01G030880	GeneID:102600249		RWD domain-containing protein
Soltu.DM.01G030890	GeneID:102599914	VAD1	GRAM domain family protein
Soltu.DM.01G030910	GeneID:102599914	VAD1	GRAM domain family protein
Soltu.DM.01G030930	GeneID:102599591	Os06g0291600	Protein kinase superfamily protein
Soltu.DM.01G030940	GeneID:102599267	SIEL	ARM repeat superfamily protein,ARM repeat superfamily protein,ARM repeat superfamily protein
Soltu.DM.01G030950	GeneID:102598946	NRG2	Protein of unknown function (DUF630 and DUF632)
Soltu.DM.01G030960	GeneID:102598619	LCMT1	Leucine carboxyl methyltransferase
Soltu.DM.01G030970	GeneID:102597632	CSN7	Proteasome component (PCI) domain protein,Proteasome component (PCI) domain protein,Proteasome component (PCI) domain protein,Proteasome component (PCI) domain protein,Proteasome component (PCI) domain protein
Soltu.DM.01G030980	GeneID:102586705		hypothetical protein
Soltu.DM.01G031000	GeneID:102597083	ERF13	ethylene-responsive element binding factor,ethylene-responsive element binding factor
Soltu.DM.01G031030	GeneID:102595758		conserved hypothetical protein
Soltu.DM.01G031040	GeneID:102595109	PCMP-E9	Pentatricopeptide repeat (PPR-like) superfamily protein
Soltu.DM.01G031050	GeneID:102595435		conserved hypothetical protein
Soltu.DM.01G031060	GeneID:102594776	pdf1	alpha/beta-Hydrolases superfamily protein,alpha/beta-Hydrolases superfamily protein,alpha/beta-Hydrolases superfamily protein,alpha/beta-Hydrolases superfamily protein
Soltu.DM.01G031070	GeneID:102594444	FBX5	ARABIDILLO-1
Soltu.DM.01G031090	GeneID:102593010	R1A-10	NB-ARC domain-containing disease resistance protein,NB-ARC domain-containing disease resistance protein
Soltu.DM.01G031100	GeneID:102593348	R1B-12	Disease resistance protein (CC-NBS-LRR class) family
Soltu.DM.01G031110	GeneID:102594113		Cotton fibre expressed protein domain containing protein
Soltu.DM.01G031120	GeneID:102592678	ARPC5A	ARP2/3 complex 16 kDa subunit (p16-Arc)
Soltu.DM.01G031130	GeneID:102592333	HAT3	homeobox-leucine zipper protein
Soltu.DM.01G031140	GeneID:102592005	BFR2	rRNA processing protein-related
Soltu.DM.01G031150	GeneID:102591667	PEP	RNA-binding KH domain-containing protein,RNA-binding KH domain-containing protein
Soltu.DM.01G031160	GeneID:102591340	MTERF18	Mitochondrial transcription termination factor family protein
Soltu.DM.01G031170	GeneID:102590999		conserved hypothetical protein
Soltu.DM.01G031180	GeneID:102590648	PCMP-E46	Pentatricopeptide repeat (PPR) superfamily protein
Soltu.DM.01G031190	GeneID:102584735	DUO1	myb-like HTH transcriptional regulator family protein
Soltu.DM.01G031200	GeneID:102590096	DJA6	DNAJ homologue,DNAJ homologue,DNAJ homologue,DNAJ homologue,DNAJ homologue
Soltu.DM.01G031210	GeneID:102589769	ERF034	Integrase-type DNA-binding superfamily protein
Soltu.DM.01G031220	GeneID:102588790		alpha/beta-Hydrolases superfamily protein,alpha/beta-Hydrolases superfamily protein,alpha/beta-Hydrolases superfamily protein,alpha/beta-Hydrolases superfamily protein,alpha/beta-Hydrolases superfamily protein,alpha/beta-Hydrolases superfamily protein
Soltu.DM.01G031260	GeneID:102584071	AOP1	2-oxoglutarate (2OG) and Fe(II)-dependent oxygenase superfamily protein
Soltu.DM.01G031270	GeneID:102587912	CHR10	SNF2 domain-containing protein / helicase domain-containing protein
Soltu.DM.01G031280	GeneID:102587912	CHR10	SNF2 domain-containing protein / helicase domain-containing protein
Soltu.DM.01G031290	GeneID:102587589	CCD7	carotenoid cleavage dioxygenase
Soltu.DM.01G031300	GeneID:102587272	NUP62	structural constituent of nuclear pore,structural constituent of nuclear pore
Soltu.DM.01G031310	GeneID:102587272		hypothetical protein
Soltu.DM.01G031320	GeneID:102586936		conserved hypothetical protein
Soltu.DM.01G031330	GeneID:102586599	MEFG2	Translation elongation factor EFG/EF2 protein,Translation elongation factor EFG/EF2 protein
Soltu.DM.01G031340	GeneID:102586275	At3g60510	ATP-dependent caseinolytic (Clp) protease/crotonase family protein,ATP-dependent caseinolytic (Clp) protease/crotonase family protein
Soltu.DM.01G031350	GeneID:102585937	Os10g0478200	Lactate/malate dehydrogenase family protein,Lactate/malate dehydrogenase family protein,Lactate/malate dehydrogenase family protein,Lactate/malate dehydrogenase family protein
Soltu.DM.01G031360	GeneID:102585598		conserved hypothetical protein
Soltu.DM.01G031370	GeneID:102583729	SPL8	squamosa promoter binding protein-like
Soltu.DM.01G031380	GeneID:102585259		conserved hypothetical protein
Soltu.DM.01G031390	GeneID:102584935	CCT1	T-complex protein 1 alpha subunit
Soltu.DM.01G031400	GeneID:102584615	GATA4	GATA transcription factor
Soltu.DM.01G031410	GeneID:102584275	RHIP1	conserved hypothetical protein
Soltu.DM.01G031420	GeneID:102583960	not1	transcription regulators
Soltu.DM.01G031430	GeneID:102583621	UNE10	basic helix-loop-helix (bHLH) DNA-binding superfamily protein,basic helix-loop-helix (bHLH) DNA-binding superfamily protein
Soltu.DM.01G031440	GeneID:102583298	CYCU2-2	cyclin p3;2
Soltu.DM.01G031450	GeneID:102583400	EXPB2	expansin B2
Soltu.DM.01G031470	GeneID:102582633	ZAT9	C2H2-like zinc finger protein
Soltu.DM.01G031480	GeneID:102581858		hypothetical protein
Soltu.DM.01G031500	GeneID:102581858		hypothetical protein
Soltu.DM.01G031510	GeneID:102580618	TRF5	Nucleotidyltransferase family protein
Soltu.DM.01G031520	GeneID:102582740	OFP17	ovate family protein
Soltu.DM.01G031530	GeneID:102580285		Polynucleotidyl transferase, ribonuclease H-like superfamily protein
Soltu.DM.01G031540	GeneID:102579961	SPX3	SPX domain gene
Soltu.DM.01G031550	GeneID:102579634		conserved hypothetical protein,conserved hypothetical protein
Soltu.DM.01G031560	GeneID:102579309	PVA12	vesicle associated protein
Soltu.DM.01G031570	GeneID:102578770		calmodulin-related,calmodulin-related
Soltu.DM.01G031580	GeneID:102578208	CDS5	cytidinediphosphate diacylglycerol synthase,cytidinediphosphate diacylglycerol synthase
Soltu.DM.01G031590	GeneID:102606202	SCL6	GRAS family transcription factor
Soltu.DM.01G031610	GeneID:102605865	At4g00165	Bifunctional inhibitor/lipid-transfer protein/seed storage 2S albumin superfamily protein
Soltu.DM.01G031620	GeneID:102585185		DUF4535 domain containing protein
Soltu.DM.01G031630	GeneID:102605522	PVA13	Plant VAMP (vesicle-associated membrane protein) family protein,Plant VAMP (vesicle-associated membrane protein) family protein
Soltu.DM.01G031640	GeneID:102605184		PLATZ transcription factor family protein
Soltu.DM.01G031660	GeneID:102604849	YAB1	Plant-specific transcription factor YABBY family protein,Plant-specific transcription factor YABBY family protein
Soltu.DM.01G031670	GeneID:102604515	GOS12	golgi snare
Soltu.DM.01G031680	GeneID:102582391	PDLP8	plasmodesmata-located protein,plasmodesmata-located protein,plasmodesmata-located protein
Soltu.DM.01G031690	GeneID:102603846	PECS-2.1	Plant invertase/pectin methylesterase inhibitor superfamily
Soltu.DM.01G031710	GeneID:102603509	MAP1A	methionine aminopeptidase 1A
Soltu.DM.01G031720	GeneID:102603166	TFCD	ARM repeat superfamily protein,ARM repeat superfamily protein
Soltu.DM.01G031730	GeneID:102603166	TFCD	ARM repeat superfamily protein,ARM repeat superfamily protein
Soltu.DM.01G031750	GeneID:102581414		hypothetical protein
Soltu.DM.01G031760	GeneID:102602829	GIL1	Plant protein of unknown function (DUF641)
Soltu.DM.01G031770			hypothetical protein
Soltu.DM.01G031780			hypothetical protein
Soltu.DM.01G031790	GeneID:102602495		nitroreductase family protein
Soltu.DM.01G031810	GeneID:102601935	ARGAH1	arginase
Soltu.DM.01G031820	GeneID:102601598	ARGAH1	arginase,Arginase/deacetylase superfamily protein,arginase,arginase
Soltu.DM.01G031830	GeneID:102601264	NPF7.3	nitrate transporter 1.5
Soltu.DM.01G031840	GeneID:102600915		RNA 3'-terminal phosphate cyclase/enolpyruvate transferase, alpha/beta
Soltu.DM.01G031850	GeneID:102600578	GAE3	UDP-D-glucuronate 4-epimerase
Soltu.DM.01G031860	GeneID:102600248	SPAC2C4.12c	RNA 2'-phosphotransferase, Tpt1 / KptA family
Soltu.DM.01G031870	GeneID:102586531	RPS13	ribosomal protein S13A
Soltu.DM.01G031880	GeneID:102599590	B120	Leucine-rich repeat protein kinase family protein
Soltu.DM.01G031890	GeneID:102599266	CRR4	Pentatricopeptide repeat (PPR) superfamily protein
Soltu.DM.01G031900	GeneID:102598945		Protein of unknown function (DUF1442)
Soltu.DM.01G031910	GeneID:102598618		glycine-rich protein,glycine-rich protein,glycine-rich protein
Soltu.DM.01G031920	GeneID:102598275		Myelodysplasia-myeloid leukemia factor 1-interacting protein domain containing protein
Soltu.DM.01G031930	GeneID:102597951	PAT14	DHHC-type zinc finger family protein,DHHC-type zinc finger family protein
Soltu.DM.01G031940	GeneID:102585719	SEC1A	secretory 1A
Soltu.DM.01G031950	GeneID:102600199	srw1	Transducin/WD40 repeat-like superfamily protein
Soltu.DM.01G031960	GeneID:102606141	SMO1-1	sterol-4alpha-methyl oxidase 1-1,sterol-4alpha-methyl oxidase 1-1
Soltu.DM.01G031970	GeneID:102578149		glutathione S-transferase zeta
Soltu.DM.01G031980	GeneID:102578696	FKBP43	FK506 BINDING PROTEIN,FKBP-like peptidyl-prolyl cis-trans isomerase family protein,FK506 BINDING PROTEIN
Soltu.DM.01G031990	GeneID:102579031	KU80	Ku80 family protein
Soltu.DM.01G032000	GeneID:102579357		DUF1499 domain containing protein
Soltu.DM.01G032010	GeneID:102579679	At1g12390	Cornichon family protein
Soltu.DM.01G032020	GeneID:102580329	AHL1	AT-hook motif nuclear-localized protein,AT-hook motif nuclear-localized protein,AT-hook motif nuclear-localized protein,AT hook motif DNA-binding family protein
Soltu.DM.01G032030	GeneID:102580663	MAP65-3	Microtubule associated protein (MAP65/ASE1) family protein
Soltu.DM.01G032050	GeneID:102581473		conserved hypothetical protein
Soltu.DM.01G032060	GeneID:102600531	LBD19	LOB domain-containing protein
Soltu.DM.01G032070	GeneID:107062271	CXE9	alpha/beta-Hydrolases superfamily protein
Soltu.DM.01G032080	GeneID:102600862	LBD18	LOB domain-containing protein
Soltu.DM.01G032090	GeneID:102581801	At1g01970	Tetratricopeptide repeat (TPR)-like superfamily protein
Soltu.DM.01G032100	GeneID:102582128	BIG2	SEC7-like guanine nucleotide exchange family protein,SEC7-like guanine nucleotide exchange family protein
Soltu.DM.01G032110	GeneID:102582450	CML25	EF hand calcium-binding protein family
Soltu.DM.01G032120	GeneID:102582790	AHL22	AT-hook motif nuclear-localized protein
Soltu.DM.01G032130	GeneID:102583126	KINUB	armadillo repeat kinesin
Soltu.DM.01G032140	GeneID:107061671		hypothetical protein
Soltu.DM.01G032150	GeneID:102583456		SMAD/FHA domain-containing protein ,SMAD/FHA domain-containing protein
Soltu.DM.01G032170	GeneID:102583786	VMS1	zinc finger protein-related
Soltu.DM.01G032180	GeneID:102584122	ECI1	delta(3), delta(2)-enoyl CoA isomerase
Soltu.DM.01G032190	GeneID:102584452	FLA8	FASCICLIN-like arabinogalactan protein
Soltu.DM.01G032200	GeneID:102601540	GRF9	growth-regulating factor,growth-regulating factor
Soltu.DM.01G032220	GeneID:102601876	At1g13570	F-box/RNI-like superfamily protein,F-box/RNI-like superfamily protein
Soltu.DM.01G032230	GeneID:107061679		F-box/RNI-like superfamily protein
Soltu.DM.01G032240	GeneID:107062186	At3g03360	F-box/RNI-like superfamily protein
Soltu.DM.01G032250			hypothetical protein
Soltu.DM.01G032260	GeneID:102585319		Thioesterase superfamily protein
Soltu.DM.01G032270	GeneID:102602213		Thioesterase superfamily protein
Soltu.DM.01G032280	GeneID:102585989		Thioesterase superfamily protein
Soltu.DM.01G032290	GeneID:102585654	CPFTSY	signal recognition particle receptor protein, chloroplast (FTSY),signal recognition particle receptor protein, chloroplast (FTSY),signal recognition particle receptor protein, chloroplast (FTSY),signal recognition particle receptor protein, chloroplast (FTSY)
Soltu.DM.01G032300	GeneID:102586326	BAP2	BON association protein
Soltu.DM.01G032310	GeneID:102586651	At4g11680	Zinc finger, C3HC4 type (RING finger) family protein,Zinc finger, C3HC4 type (RING finger) family protein
Soltu.DM.01G032320	GeneID:102586994	PCMP-H42	Tetratricopeptide repeat (TPR)-like superfamily protein
Soltu.DM.01G032330	GeneID:102587529	ASK8	shaggy-like protein kinase
Soltu.DM.01G032350	GeneID:102587855	ANL2	Homeobox-leucine zipper family protein / lipid-binding START domain-containing protein,Homeobox-leucine zipper family protein / lipid-binding START domain-containing protein
Soltu.DM.01G032360	GeneID:102588181	At4g00740	S-adenosyl-L-methionine-dependent methyltransferases superfamily protein,S-adenosyl-L-methionine-dependent methyltransferases superfamily protein
Soltu.DM.01G032370	GeneID:102588514	CSN1	26S proteasome, regulatory subunit Rpn7;Proteasome component (PCI) domain
Soltu.DM.01G032380	GeneID:107062274	SOT17	desulfo-glucosinolate sulfotransferase
Soltu.DM.01G032390	GeneID:102588831	SDR3b	NAD(P)-binding Rossmann-fold superfamily protein
Soltu.DM.01G032400	GeneID:102589154	CYC2	NAD(P)-binding Rossmann-fold superfamily protein
Soltu.DM.01G032410	GeneID:102589482	At4g00750	S-adenosyl-L-methionine-dependent methyltransferases superfamily protein,S-adenosyl-L-methionine-dependent methyltransferases superfamily protein
Soltu.DM.01G032420	GeneID:102589819	PP2A13	phloem protein 2-A13
Soltu.DM.01G032430	GeneID:102590149	At4g00755	F-box family protein,F-box family protein,F-box family protein,F-box family protein
Soltu.DM.01G032440	GeneID:102591169	OTU3	Cysteine proteinases superfamily protein
Soltu.DM.01G032450	GeneID:102591497	At4g00755	F-box family protein
Soltu.DM.01G032470	GeneID:102591838	PEX11C	peroxin 11c,peroxin 11c
Soltu.DM.01G032480	GeneID:102592384		ARM repeat superfamily protein,ARM repeat superfamily protein,ARM repeat superfamily protein
Soltu.DM.01G032490	GeneID:102602544	RS41	arginine/serine-rich splicing factor,arginine/serine-rich splicing factor
Soltu.DM.01G032500	GeneID:102594380	ATL1	RING/U-box superfamily protein
Soltu.DM.01G032510	GeneID:102594708	OsI_09747	Protein kinase superfamily protein
Soltu.DM.01G032520	GeneID:102595046		conserved hypothetical protein
Soltu.DM.01G032530	GeneID:102595371	PFC1	Ribosomal RNA adenine dimethylase family protein,Ribosomal RNA adenine dimethylase family protein
Soltu.DM.01G032550	GeneID:102595702	GEN1	5'-3' exonuclease family protein
Soltu.DM.01G032560	GeneID:102596041		conserved hypothetical protein
Soltu.DM.01G032570	GeneID:102596365	UTR4	UDP-N-acetylglucosamine (UAA) transporter family
Soltu.DM.01G032580	GeneID:102596694	LSMT-L	SET domain-containing protein,SET domain-containing protein,SET domain-containing protein
Soltu.DM.01G032590	GeneID:102597260		vacuolar iron transporter
Soltu.DM.01G032600	GeneID:102597585	At4g22990	Major Facilitator Superfamily with SPX (SYG1/Pho81/XPR1) domain-containing protein,Major Facilitator Superfamily with SPX (SYG1/Pho81/XPR1) domain-containing protein,Major Facilitator Superfamily with SPX (SYG1/Pho81/XPR1) domain-containing protein
Soltu.DM.01G032610	GeneID:102598324	ARSA2	P-loop containing nucleoside triphosphate hydrolases superfamily protein,P-loop containing nucleoside triphosphate hydrolases superfamily protein,P-loop containing nucleoside triphosphate hydrolases superfamily protein
Soltu.DM.01G032620	GeneID:102598667	URM1-1	Ubiquitin related modifier
Soltu.DM.01G032630	GeneID:102598993	PEX16	shrunken seed protein (SSE1),shrunken seed protein (SSE1),shrunken seed protein (SSE1),shrunken seed protein (SSE1),shrunken seed protein (SSE1),shrunken seed protein (SSE1)
Soltu.DM.01G032640	GeneID:102599856	PLDBETA1	TCP family transcription factor
Soltu.DM.01G032650	GeneID:102599532	PLDBETA1	phospholipase D beta
Soltu.DM.01G032660	GeneID:102600196	SBTI1.1	subtilase family protein
Soltu.DM.01G032670	GeneID:102602883	SBT4.14	xylem serine peptidase
Soltu.DM.01G032680	GeneID:102600530	At4g31010	RNA-binding CRS1 / YhbY (CRM) domain-containing protein,RNA-binding CRS1 / YhbY (CRM) domain-containing protein
Soltu.DM.01G032690	GeneID:102600970	LPEAT2	calcineurin B subunit-related,calcineurin B subunit-related
Soltu.DM.01G032700	GeneID:102601650	SOC1	AGAMOUS-like,AGAMOUS-like,AGAMOUS-like
Soltu.DM.01G032710	GeneID:102601314	SOC1	AGAMOUS-like
Soltu.DM.01G032720	GeneID:102602212	MADS3	AGAMOUS-like,AGAMOUS-like
Soltu.DM.01G032740	GeneID:102602542	GAUT1	galacturonosyltransferase
Soltu.DM.01G032750	GeneID:102602881	GA20OX3	2-oxoglutarate (2OG) and Fe(II)-dependent oxygenase superfamily protein
Soltu.DM.01G032760	GeneID:102603221	HPR3	D-isomer specific 2-hydroxyacid dehydrogenase family protein
Soltu.DM.01G032780	GeneID:102603560	HPR3	D-isomer specific 2-hydroxyacid dehydrogenase family protein
Soltu.DM.01G032790	GeneID:102603223	URT1	Nucleotidyltransferase family protein
Soltu.DM.01G032800	GeneID:102603898	CXE8	alpha/beta-Hydrolases superfamily protein
Soltu.DM.01G032810	GeneID:102604233	At2g45590	Protein kinase superfamily protein
Soltu.DM.01G032820	GeneID:102604563	SYT4	Calcium-dependent lipid-binding (CaLB domain) family protein,Calcium-dependent lipid-binding (CaLB domain) family protein,Calcium-dependent lipid-binding (CaLB domain) family protein,Calcium-dependent lipid-binding (CaLB domain) family protein,Calcium-dependent lipid-binding (CaLB domain) family protein
Soltu.DM.01G032830	GeneID:102605339		early nodulin-like protein
Soltu.DM.01G032840	GeneID:102605679	BCHC2	WD-40 repeat family protein / beige-related,WD-40 repeat family protein / beige-related,WD-40 repeat family protein / beige-related,WD-40 repeat family protein / beige-related
Soltu.DM.01G032850	GeneID:102606010	CYP704C1	cytochrome P450, family 704, subfamily A, polypeptide
Soltu.DM.01G032860	GeneID:107062274	SOT17	desulfo-glucosinolate sulfotransferase
Soltu.DM.01G032870	GeneID:102603562	CYP704C1	cytochrome P450, family 704, subfamily A, polypeptide,cytochrome P450, family 704, subfamily A, polypeptide
Soltu.DM.01G032880	GeneID:102605569	CYP704C1	cytochrome P450, family 704, subfamily A, polypeptide,cytochrome P450, family 704, subfamily A, polypeptide,cytochrome P450, family 704, subfamily A, polypeptide
Soltu.DM.01G032890	GeneID:107062208	FA18	RmlC-like cupins superfamily protein
Soltu.DM.01G032900	GeneID:102606245	CYP704C1	cytochrome P450, family 704, subfamily A, polypeptide
Soltu.DM.01G032910	GeneID:107062208	FA18	RmlC-like cupins superfamily protein
Soltu.DM.01G032920	GeneID:102606353	CHY1	beta-hydroxyisobutyryl-CoA hydrolase,beta-hydroxyisobutyryl-CoA hydrolase,beta-hydroxyisobutyryl-CoA hydrolase,beta-hydroxyisobutyryl-CoA hydrolase
Soltu.DM.01G032940	GeneID:102604897		RmlC-like cupins superfamily protein
Soltu.DM.01G032950	GeneID:102605237	CYP704C1	cytochrome P450, family 704, subfamily A, polypeptide
Soltu.DM.01G032960	GeneID:102605569	CYP704C1	cytochrome P450, family 704, subfamily A, polypeptide
Soltu.DM.01G032970	GeneID:107062208	FA18	RmlC-like cupins superfamily protein
Soltu.DM.01G032980	GeneID:102606245	CYP704C1	cytochrome P450, family 704, subfamily A, polypeptide
Soltu.DM.01G032990	GeneID:102578256	FA18	RmlC-like cupins superfamily protein
Soltu.DM.01G033000	GeneID:102606353	CHY1	beta-hydroxyisobutyryl-CoA hydrolase,beta-hydroxyisobutyryl-CoA hydrolase
Soltu.DM.01G033010	GeneID:102578925	CYP704C1	cytochrome P450, family 704, subfamily A, polypeptide
Soltu.DM.01G033020	GeneID:107057723	CYP704C1	cytochrome P450, family 704, subfamily A, polypeptide
Soltu.DM.01G033030	GeneID:102579251	CYP704C1	cytochrome P450, family 704, subfamily A, polypeptide
Soltu.DM.01G033040	GeneID:102578583	CYP704C1	cytochrome P450, family 704, subfamily A, polypeptide,cytochrome P450, family 704, subfamily A, polypeptide,cytochrome P450, family 704, subfamily A, polypeptide,cytochrome P450, family 704, subfamily A, polypeptide
Soltu.DM.01G033050	GeneID:102579573	FIGL1	AAA-type ATPase family protein,AAA-type ATPase family protein
Soltu.DM.01G033080	GeneID:102580118	DGD2	digalactosyl diacylglycerol deficient,digalactosyl diacylglycerol deficient
Soltu.DM.01G033090	GeneID:102580897		hypothetical protein
Soltu.DM.01G033100	GeneID:102581238		NAD(P)-binding Rossmann-fold superfamily protein,NAD(P)-binding Rossmann-fold superfamily protein
Soltu.DM.01G033110	GeneID:102581802		NAD-dependent malic enzyme
Soltu.DM.01G033120	GeneID:107061804	SDR1	NAD(P)-binding Rossmann-fold superfamily protein
Soltu.DM.01G033130	GeneID:102579253	SDR1	NAD(P)-binding Rossmann-fold superfamily protein,NAD(P)-binding Rossmann-fold superfamily protein
Soltu.DM.01G033150	GeneID:102582452	SDR2b	NAD(P)-binding Rossmann-fold superfamily protein
Soltu.DM.01G033160	GeneID:102582129	MNR1	NAD(P)-binding Rossmann-fold superfamily protein
Soltu.DM.01G033170	GeneID:102582129	MNR1	NAD(P)-binding Rossmann-fold superfamily protein
Soltu.DM.01G033180	GeneID:102582792	FOLD4	Amino acid dehydrogenase family protein,Amino acid dehydrogenase family protein
Soltu.DM.01G033190	GeneID:102583128	KEA2	K+ efflux antiporter
Soltu.DM.01G033210	GeneID:102587736	PRP31	pre-mRNA processing ribonucleoprotein binding region-containing protein
Soltu.DM.01G033220	GeneID:102606089		NAC-domain protein
Soltu.DM.01G033240			hypothetical protein
Soltu.DM.01G033250	GeneID:102583787		Acyclic terpene utilisation family protein AtuA domain containing protein,Acyclic terpene utilisation family protein AtuA domain containing protein
Soltu.DM.01G033260	GeneID:102584328	CAC3	acetyl Co-enzyme a carboxylase carboxyltransferase alpha subunit,acetyl Co-enzyme a carboxylase carboxyltransferase alpha subunit,acetyl Co-enzyme a carboxylase carboxyltransferase alpha subunit,acetyl Co-enzyme a carboxylase carboxyltransferase alpha subunit,acetyl Co-enzyme a carboxylase carboxyltransferase alpha subunit,acetyl Co-enzyme a carboxylase carboxyltransferase alpha subunit,acetyl Co…
Soltu.DM.01G033270	GeneID:102585321	RH8	RNAhelicase-like
Soltu.DM.01G033280	GeneID:102585656	MYB17	myb domain protein
Soltu.DM.01G033290	GeneID:102585991		Remorin family protein
Soltu.DM.01G033300	GeneID:102586328		downstream target of AGL15
Soltu.DM.01G033310	GeneID:102580553		Arabidopsis thaliana protein of unknown function (DUF821)
Soltu.DM.01G033320	GeneID:102586653	ADF12	actin depolymerizing factor
Soltu.DM.01G033330	GeneID:102586996	FTIP3	C2 calcium/lipid-binding plant phosphoribosyltransferase family protein
Soltu.DM.01G033340	GeneID:102580900	KWL1	Putative ripening-related protein
Soltu.DM.01G033360	GeneID:102587328		Domain of unknown function (DUF1985),Domain of unknown function (DUF1985),Domain of unknown function (DUF1985),Domain of unknown function (DUF1985),Domain of unknown function (DUF1985),Domain of unknown function (DUF1985),Domain of unknown function (DUF1985)
Soltu.DM.01G033370	GeneID:102581241	KWL1	Putative ripening-related protein
Soltu.DM.01G033380	GeneID:107057740	KWL1	Putative ripening-related protein
Soltu.DM.01G033400	GeneID:102588291	AHL11	AT hook motif DNA-binding family protein
Soltu.DM.01G033410	GeneID:102579361		hypothetical protein
[truncated: 25,944 more rows]

## Sheet: Table S5
Table S5 Differential metabolite screening results
Compared Samples	Num. of Total Ident.	Num. of Total Sig.	Num. of Sig.Up	Num. of Sig.down	Threshold
PVS.vs.CK_pos	3453	1313	613	700	p-value < 0.05, VIP > 1.0, FC > 1.5 or < 0.667
PVS.vs.CK_neg	2193	880	704	176	p-value < 0.05, VIP > 1.0, FC > 1.5 or < 0.667

## Sheet: Table S6
TableS6 Information on the 10 different candidate genes
Gene Name	GeneID	Gene Function	Expression Difference
102579394	Soltu.DM.03G016260	3-ketoacyl-CoA synthase 6-like	Up
102583606	Soltu.DM.05G022280	Chalcone-flavanone isomerase family protein	Up
102590095	Soltu.DM.01G045950	CAP (Cysteine-rich secretory proteins, Antigen 5, and Pathogenesis-related 1 protein	Up
102577662	Soltu.DM.07G000810	hydroxycinnamoyl-CoA shikimate/quinate hydroxycinnamoyl transferase	Up
102590425	Soltu.DM.12G003040	Chalcone and stilbene synthase family protein	Up
102595537	Soltu.DM.12G003030	Chalcone and stilbene synthase family protein	Up
102596147	Soltu.DM.09G017260	RPM1 interacting protein	Up
102587367	Soltu.DM.08G017780	Enoyl-CoA hydratase/isomerase family	Up
102583777	Soltu.DM.02G032640	Peroxidase superfamily protein	Up
102588413	Soltu.DM.04G002320	phytochrome interacting factor	Up
